# Supplementary material for: Plasma One-Carbon Metabolism-Related Micronutrients and the Risk of Breast Cancer: Involvement of DNA Methylation
Source: Nutrients. 2023 Aug 17;15(16):3621. doi: 10.3390/nu15163621 (PMC10458034; doi:10.3390/nu15163621)
Supplement: Supplementary file 1 [file nutrients-15-03621-s001.zip]

Archive with 2 entries (2 files):
- Figures S1-S4 and Tables S3-S6.pdf
- Tables S1 and S2.xlsx
