# Supplementary material for: Plasma One-Carbon Metabolism-Related Micronutrients and the Risk of Breast Cancer: Involvement of DNA Methylation
Source: Nutrients. 2023 Aug 17;15(16):3621. doi: 10.3390/nu15163621 (PMC10458034; doi:10.3390/nu15163621)
Supplement: Supplementary file 1 [file nutrients-15-03621-s001.zip › Tables S1 and S2.xlsx]

## Sheet: Table S1
Table S1. Information of 524 differentially methylation probes (DMPs)
	logFC	AveExpr	t	P.Value	adj.P.Val	B	Normal_AVG	Tumor_AVG	deltaBeta	CHR	MAPINFO	Strand	Type	gene	feature	cgi	feat.cgi	UCSC_Islands_Name	SNP_ID	SNP_DISTANCE
cg21952115	-0.75814	0.591622	-166.644	2.96166e-216	2.17695e-210	483.07	0.963111	0.204971	-0.75814	4	141174990	F	I		IGR	shore	IGR-shore	chr4:141173834-141174567	rs116791328;rs572301228	21;48
cg23188704	-0.573237	0.32657	-117.926	1.41832e-186	5.21266e-181	416.444	0.607456	0.0342186	-0.573237	5	170740905	R	I		IGR	shore	IGR-shore	chr5:170741603-170742751
cg05397629	-0.596952	0.698932	-90.8215	2.40552e-164	5.89388e-159	365.858	0.991438	0.394486	-0.596952	11	3848986	R	I	RHOG	Body	opensea	Body-opensea		rs140581232;rs568201934;rs113954379;rs535699358;rs150425415	36;28;24;23;1
cg22941668	-0.359271	0.49823	-68.4478	1.37237e-140	2.52188e-135	311.432	0.674273	0.315001	-0.359271	5	148810180	F	I	MIR145	TSS200	opensea	TSS200-opensea		rs555290833;rs184774396	1;25
cg22158650	-0.396857	0.225614	-66.886	1.13696e-138	1.67143e-133	307.026	0.420074	0.0232168	-0.396857	7	27291388	F	I		IGR	island	IGR-island	chr7:27291119-27292197	rs78059242;rs2158217	25;32
cg16203125	-0.412704	0.235501	-66.3265	5.66147e-138	6.93572e-133	305.424	0.437726	0.025022	-0.412704	15	53079445	R	I	ONECUT1	Body	island	Body-island	chr15:53079220-53079579
cg01054622	-0.342166	0.192547	-65.8573	2.197e-137	2.30699e-132	304.071	0.360208	0.0180419	-0.342166	1	21044691	F	I	KIF17	TSS1500	island	TSS1500-island	chr1:21043832-21044771	rs536520493;rs535321868;rs186358613	29;34;43
cg09663101	-0.20796	0.119259	-65.1135	1.91947e-136	1.76362e-131	301.908	0.22116	0.0132001	-0.20796	22	21213549	F	I	SNAP29	1stExon	island	1stExon-island	chr22:21212710-21213694
cg06138422	-0.388902	0.21778	-53.0339	1.26893e-119	8.47926e-115	263.212	0.408343	0.0194402	-0.388902	12	133338013	F	I	ANKLE2	Body	island	Body-island	chr12:133337981-133338989
cg02589685	-0.451025	0.252406	-52.1108	3.34241e-118	2.04735e-113	259.94	0.473408	0.022383	-0.451025	11	2889629	F	I		IGR	shore	IGR-shore	chr11:2890388-2891337	rs541131752;rs544120992;rs73421373;rs538024573	16;17;21;45
cg11926063	0.445481	0.295285	50.4577	1.32767e-115	6.50599e-111	253.954	0.0769992	0.522481	0.445481	3	128444746	R	I	RAB7A	TSS1500	shore	TSS1500-shore	chr3:128444900-128445650
cg02356551	-0.318019	0.180249	-50.1383	4.30166e-115	1.97619e-110	252.778	0.336079	0.0180598	-0.318019	8	53013726	R	I		IGR	opensea	IGR-opensea		rs62500968	7
cg27319192	-0.262428	0.149433	-48.7135	8.82016e-113	3.60179e-108	247.452	0.278023	0.0155947	-0.262428	12	96883564	F	I		IGR	island	IGR-island	chr12:96883286-96883737	rs555535124	23
cg08114287	-0.292303	0.728054	-48.4569	2.33333e-112	8.57553e-108	246.478	0.871282	0.578979	-0.292303	11	62657400	F	II		IGR	opensea	IGR-opensea		rs143234443;rs548485587;rs148389523;rs530739832	1;8;31;50
cg03203239	0.210697	0.255879	46.4928	4.62566e-109	1.47829e-104	238.88	0.152637	0.363334	0.210697	2	74735315	R	I	PCGF1	TSS1500	shore	TSS1500-shore	chr2:74734322-74735273	rs180955861	13
cg18051889	-0.273008	0.1537	-43.6468	4.51027e-104	8.96014e-100	227.379	0.287474	0.0144663	-0.273008	17	53046101	F	I	COX11	TSS200	island	TSS200-island	chr17:53045603-53046368	rs566917694;rs533436889;rs186730118	0;27;46
cg20455627	-0.238905	0.154802	-42.2669	1.47691e-101	2.71399e-97	221.58	0.271866	0.0329605	-0.238905	6	69345241	F	I	ADGRB3	TSS1500	island	TSS1500-island	chr6:69345216-69345483	rs563788441	31
cg10931739	-0.22409	0.126986	-41.3378	7.94468e-100	1.3904e-95	217.589	0.23679	0.0127001	-0.22409	6	30524013	F	I	PRR3	TSS1500	island	TSS1500-island	chr6:30523775-30525189	rs551910959;rs571818598;rs537525876	9;30;32
cg16563470	0.208951	0.770379	40.7029	1.26015e-98	2.01363e-94	214.821	0.667993	0.876944	0.208951	17	40119847	F	I	CNP	Body	island	Body-island	chr17:40119811-40120047	rs370556607;rs564349820	18;39
cg00802233	-0.25173	0.142615	-40.4946	3.14495e-98	4.81599e-94	213.905	0.265963	0.0142331	-0.25173	9	116111674	F	I	BSPRY	TSS200	island	TSS200-island	chr9:116111663-116112189	rs538718577;rs114062877	28;49
cg13117164	0.251234	0.218501	38.8207	5.59211e-95	6.52453e-91	206.409	0.095396	0.34663	0.251234	4	54960232	R	I		IGR	shore	IGR-shore	chr4:54957979-54958542	rs530059628	3
cg05474605	-0.219128	0.174986	-38.3909	3.97597e-94	4.36196e-90	204.444	0.282359	0.0632306	-0.219128	5	42812244	R	II	SEPP1	TSS1500	opensea	TSS1500-opensea		rs536492607;rs554802788	43;2
cg19359333	0.341111	0.443182	38.259	7.28657e-94	7.65137e-90	203.837	0.276038	0.617148	0.341111	12	52240545	R	I		IGR	shore	IGR-shore	chr12:52240772-52242547	rs142508751;rs570014970;rs149825555;rs555105084;rs572025389	41;28;12;7;2
cg21445325	-0.237065	0.356278	-38.0026	2.37336e-93	2.42295e-89	202.654	0.47244	0.235375	-0.237065	4	7710909	R	II	SORCS2	Body	opensea	Body-opensea		rs150405778;rs199504462	21;20
cg17029156	-0.408235	0.235701	-37.0489	2.02794e-91	1.77455e-87	198.198	0.435736	0.0275005	-0.408235	2	27070458	R	I	DPYSL5	TSS1500	island	TSS1500-island	chr2:27070302-27072922	rs6734913	24
cg23999695	-0.350889	0.20064	-36.5263	2.4059e-90	1.94335e-86	195.72	0.372576	0.0216866	-0.350889	15	89943625	F	I		IGR	island	IGR-island	chr15:89942592-89943853	rs141294780	4
cg27026831	-0.205338	0.117072	-35.6831	1.3768e-88	9.92165e-85	191.665	0.217687	0.0123497	-0.205338	7	72971748	F	I	BCL7B	Body	island	Body-island	chr7:72971527-72972220	rs545627817;rs149281784;rs377124364	0;1;20
cg27325579	-0.244053	0.147899	-35.1062	2.28457e-87	1.51285e-83	188.851	0.267485	0.0234313	-0.244053	12	29318120	R	II	FAR2	5'UTR	opensea	5'UTR-opensea
cg23749725	-0.277263	0.418071	-34.4513	5.77511e-86	3.53747e-82	185.614	0.55393	0.276667	-0.277263	12	67836441	F	II		IGR	opensea	IGR-opensea		rs144645441;rs537715564	0;18
cg26105076	0.307132	0.589284	34.2382	1.66738e-85	9.96423e-82	184.552	0.43879	0.745922	0.307132	7	63561037	F	I		IGR	island	IGR-island	chr7:63560419-63561064
cg19730011	-0.207237	0.248574	-34.1685	2.36135e-85	1.39976e-81	184.203	0.35012	0.142883	-0.207237	15	78747557	F	II	IREB2	Body	opensea	Body-opensea		rs2869048	11
cg13718185	0.24467	0.302861	33.2842	2.03702e-83	1.10911e-79	179.736	0.182973	0.427643	0.24467	8	22877275	F	I	RHOBTB2	3'UTR	opensea	3'UTR-opensea		rs145025761;rs549857934;rs568353305;rs535634413;rs76699064;rs41308108	1;9;25;31;37;47
cg21576003	0.359532	0.514199	33.0889	5.511e-83	2.91427e-79	178.739	0.338028	0.697561	0.359532	5	6182368	F	I		IGR	opensea	IGR-opensea		rs571525642;rs186757704;rs547862614;rs567756651;rs13187994	3;7;8;36;44
cg25648198	-0.267014	0.204649	-32.8026	2.39052e-82	1.22877e-78	177.268	0.335486	0.068472	-0.267014	10	61899587	F	II	ANK3	Body	opensea	Body-opensea		rs563650483;rs531151386;rs552833167	11;41;50
cg04890607	0.31915	0.49388	31.6996	7.39509e-80	3.44033e-76	171.521	0.337497	0.656647	0.31915	12	66262214	F	I	HMGA2	Body	opensea	Body-opensea		rs546826214	44
cg03356026	0.292775	0.348679	31.6796	8.21354e-80	3.79706e-76	171.416	0.20522	0.497994	0.292775	3	176912588	R	I	TBL1XR1	5'UTR	shelf	5'UTR-shelf	chr3:176915511-176915854	rs370919424;rs573573772;rs536206716;rs186216773	49;46;33;22
cg07323919	-0.201699	0.10907	-31.4843	2.29993e-79	1.04355e-75	170.384	0.207902	0.00620335	-0.201699	7	14029057	F	II	ETV1	5'UTR	shore	5'UTR-shore	chr7:14029378-14029593	rs529137801;rs549288430;rs565529707;rs185084863	0;29;31;48
cg16003687	0.287591	0.699872	31.3441	4.83129e-79	2.11382e-75	169.64	0.558952	0.846543	0.287591	6	168613889	R	I		IGR	shore	IGR-shore	chr6:168613132-168613346	rs377754168	30
cg14064335	0.21088	0.252082	30.9148	4.74765e-78	1.99226e-74	167.35	0.148751	0.359631	0.21088	9	139540822	F	I		IGR	opensea	IGR-opensea		rs551996589	0
cg23431721	0.239217	0.289618	30.5506	3.35586e-77	1.32619e-73	165.39	0.172402	0.411618	0.239217	3	50387780	F	I	TUSC4	Body	shore	Body-shore	chr3:50387959-50388681	rs587647254;rs114727646	26;50
cg08234897	0.228586	0.208211	29.9378	9.32256e-76	3.34268e-72	162.059	0.0962041	0.32479	0.228586	7	151217114	F	I	RHEB	TSS200	island	TSS200-island	chr7:151216068-151217901	rs541369317	11
cg25221984	0.351783	0.461533	29.6665	4.11781e-75	1.42773e-71	160.57	0.289159	0.640942	0.351783	1	145714143	R	I	CD160	5'UTR	island	5'UTR-island	chr1:145713966-145714203	rs587600761	37
cg26766847	-0.253446	0.497107	-29.5732	6.87751e-75	2.34041e-71	160.056	0.621296	0.36785	-0.253446	10	112424957	R	II	RBM20	Body	opensea	Body-opensea		rs546682039;rs190868537;rs535658088;rs550348021	13;9;2;1
cg03128303	-0.27627	0.445917	-28.4133	4.40754e-72	1.28561e-68	153.578	0.581289	0.305019	-0.27627	20	34229823	F	II	CPNE1	Body	opensea	Body-opensea		rs140906321;rs550087685	0;36
cg07679219	0.372828	0.692481	28.3098	7.9053e-72	2.2877e-68	152.993	0.509795	0.882623	0.372828	12	77417738	F	I	E2F7	3'UTR	opensea	3'UTR-opensea		rs199582222;rs183049485;rs202120365	20;38;51
cg21302397	-0.261875	0.529523	-28.1333	2.14868e-71	6.09798e-68	151.991	0.657842	0.395966	-0.261875	11	970758	F	II	AP2A2	Body	opensea	Body-opensea		rs572525552	16
cg11361809	-0.247335	0.372117	-27.0263	1.23756e-68	2.9439e-65	145.621	0.493311	0.245976	-0.247335	20	2273730	R	II		IGR	opensea	IGR-opensea		rs185861952;rs190033144;rs78157940	32;2;1
cg04892724	0.252741	0.785579	26.7451	6.37099e-68	1.46343e-64	143.978	0.661736	0.914478	0.252741	7	4275784	R	I	SDK1	Body	opensea	Body-opensea		rs190351642;rs182948225;rs530525595;rs185370403;rs570295436	46;33;24;12;1
cg18660329	0.320603	0.645603	26.7162	7.5417e-68	1.72694e-64	143.809	0.488507	0.80911	0.320603	3	8713512	R	I		IGR	opensea	IGR-opensea		rs551050265;rs6803899;rs150606847;rs193161692;rs566777889;rs377490135	28;26;25;14;2;1
cg17737388	-0.375626	0.410537	-26.24	1.23887e-66	2.63187e-63	141.004	0.594594	0.218968	-0.375626	1	85724454	R	II	C1orf52	Body	shore	Body-shore	chr1:85724701-85725524	rs200464617;rs376026595	44;29
cg22480875	0.414594	0.640877	26.0686	3.4163e-66	7.11369e-63	139.987	0.437726	0.852319	0.414594	12	77417567	F	II	E2F7	3'UTR	opensea	3'UTR-opensea		rs544011974;rs139118427	0;28
cg06064525	-0.247792	0.383205	-26.0233	4.46933e-66	9.25396e-63	139.718	0.504623	0.256832	-0.247792	11	970664	R	I	AP2A2	Body	opensea	Body-opensea		rs74045445;rs542324306;rs150007185	23;22;5
cg05547777	0.21083	0.318085	25.7595	2.14883e-65	4.23454e-62	138.144	0.214778	0.425609	0.21083	5	50694888	R	I		IGR	shore	IGR-shore	chr5:50694984-50695352
cg09516108	-0.218109	0.273894	-25.6897	3.2586e-65	6.28666e-62	137.727	0.380768	0.162659	-0.218109	1	183552756	F	II	NCF2	Body	opensea	Body-opensea		rs144819622;rs147599741	0;1
cg07320380	-0.248184	0.46947	-25.5873	6.01448e-65	1.13648e-61	137.113	0.59108	0.342897	-0.248184	11	123179170	F	II		IGR	opensea	IGR-opensea		rs546837928;rs571445197	1;49
cg23438384	-0.269907	0.331271	-25.5744	6.49681e-65	1.22447e-61	137.036	0.463526	0.193619	-0.269907	6	12050022	R	II	HIVEP1	Body	opensea	Body-opensea
cg02372723	-0.231993	0.524924	-25.4744	1.18364e-64	2.186e-61	136.434	0.638601	0.406608	-0.231993	11	48103048	R	II	PTPRJ	Body	opensea	Body-opensea		rs138121546;rs142872801;rs535872217	49;36;17
cg10617037	-0.229284	0.482929	-25.308	3.21869e-64	5.75212e-61	135.432	0.595278	0.365994	-0.229284	8	145690381	F	II	CYHR1	1stExon	shore	1stExon-shore	chr8:145690605-145692505	rs114397130;rs2620645;rs572551623;rs536592044;rs554830166;rs112105560;rs543389388	8;15;29;31;49;50;51
cg23598140	-0.243078	0.380867	-24.7798	7.89001e-63	1.27743e-59	132.226	0.499976	0.256897	-0.243078	10	23721877	R	II		IGR	opensea	IGR-opensea		rs571280229	29
cg19418318	-0.216472	0.482956	-24.4895	4.64819e-62	7.14776e-59	130.448	0.589027	0.372555	-0.216472	19	17219073	F	II	MYO9B	Body	opensea	Body-opensea		rs7246865;rs578091081	32;40
cg19611392	-0.226774	0.428836	-23.7852	3.58754e-60	4.71735e-57	126.093	0.539955	0.313181	-0.226774	18	56888922	F	II	GRP	Body	shore	Body-shore	chr18:56887091-56887665	rs149962823;rs559316551;rs577495865;rs80096345	0;27;38;44
cg01867930	-0.212394	0.266369	-23.6206	9.99558e-60	1.26676e-56	125.066	0.370442	0.158048	-0.212394	10	32355076	R	II		IGR	opensea	IGR-opensea		rs570158024;rs534800052	46;24
cg12893697	-0.290571	0.355748	-23.4353	3.18258e-59	3.85394e-56	123.906	0.498128	0.207557	-0.290571	11	970389	R	II	AP2A2	Body	opensea	Body-opensea		rs151250389;rs7394436;rs114355701	19;18;12
cg15110481	-0.253004	0.485178	-23.3264	6.2959e-59	7.36906e-56	123.222	0.609149	0.356146	-0.253004	2	134277486	R	II	NCKAP5	5'UTR	opensea	5'UTR-opensea		rs568685888;rs191861076;rs118080974;rs6430425	41;37;11;8
cg02160684	-0.278046	0.487434	-23.1819	1.56131e-58	1.75211e-55	122.312	0.623676	0.34563	-0.278046	8	126448033	R	II	TRIB1	Body	shelf	Body-shelf	chr8:126444232-126444440	rs532077566;rs191155552;rs144784930	39;36;2
cg20199709	-0.293316	0.323669	-23.0705	3.14912e-58	3.39903e-55	121.609	0.467393	0.174078	-0.293316	1	63727653	R	II	LINC00466	Body	opensea	Body-opensea		rs80031514;rs539445723;rs560002140;rs3861943	34;22;14;9
cg09847153	0.335434	0.536884	22.8966	9.4429e-58	9.57373e-55	120.509	0.372522	0.707956	0.335434	1	38461540	F	II		IGR	shore	IGR-shore	chr1:38461584-38461988	rs530512417	9
cg12073251	-0.222656	0.495477	-22.8255	1.48092e-57	1.45139e-54	120.058	0.604578	0.381922	-0.222656	8	141568652	F	II	EIF2C2	Body	opensea	Body-opensea		rs150148694;rs201799269;rs2292777;rs569565341;rs187007975	0;12;47;49;50
cg04794268	-0.208347	0.466086	-22.7894	1.86254e-57	1.78961e-54	119.828	0.568176	0.359829	-0.208347	8	145690383	F	II	KIFC2	TSS1500	shore	TSS1500-shore	chr8:145690605-145692505	rs114397130;rs2620645;rs572551623;rs536592044;rs554830166;rs112105560;rs543389388	6;13;27;29;47;48;49
cg05202858	0.284897	0.48737	22.68	3.72813e-57	3.43833e-54	119.133	0.347771	0.632668	0.284897	3	191773926	R	II		IGR	opensea	IGR-opensea		rs548803526;rs561622627	50;1
cg08107327	-0.218193	0.317097	-22.6577	4.29649e-57	3.9134e-54	118.991	0.424011	0.205819	-0.218193	1	114471173	F	II	HIPK1-AS1	Body	shore	Body-shore	chr1:114471965-114472899	rs531738953;rs1000528	10;16
cg20177477	-0.209796	0.378257	-22.5882	6.68599e-57	5.94498e-54	118.547	0.481057	0.271261	-0.209796	5	173116274	F	II		IGR	opensea	IGR-opensea		rs200404226;rs563743287;rs566316465	8;19;22
cg08789978	-0.22602	0.441583	-22.5231	1.01202e-56	8.74122e-54	118.132	0.552333	0.326313	-0.22602	7	141564636	R	II		IGR	opensea	IGR-opensea		rs115943411;rs142225135	40;8
cg21355920	-0.221693	0.378548	-22.4838	1.29986e-56	1.10075e-53	117.881	0.487177	0.265485	-0.221693	3	177981094	F	II		IGR	opensea	IGR-opensea		rs141999197	0
cg16695102	-0.277819	0.446024	-22.4573	1.53927e-56	1.29115e-53	117.712	0.582155	0.304336	-0.277819	3	131219470	F	II	MRPL3	Body	shelf	Body-shelf	chr3:131221604-131221888	rs189183973;rs139092044;rs180701527	8;12;13
cg22372654	-0.217905	0.416444	-22.2556	5.59133e-56	4.33075e-53	116.42	0.523218	0.305312	-0.217905	8	100787429	F	II	VPS13B	Body	opensea	Body-opensea		rs547142564;rs79267088	1;7
cg12411992	-0.210126	0.481588	-22.0211	2.52114e-55	1.76659e-52	114.911	0.584549	0.374424	-0.210126	11	107859214	R	II		IGR	opensea	IGR-opensea		rs144594301;rs12797891;rs138540266;rs141163669	35;10;2;1
cg09491380	-0.234319	0.41151	-21.6929	2.09744e-54	1.28262e-51	112.788	0.526326	0.292007	-0.234319	4	1294962	R	II	MAEA	Body	opensea	Body-opensea		rs574593060;rs535452763;rs73071916;rs572231834	26;11;9;4
cg00758297	-0.217415	0.329881	-21.6396	2.96318e-54	1.78092e-51	112.442	0.436415	0.218999	-0.217415	7	114775310	R	II	LINC01392	Body	opensea	Body-opensea		rs79593818;rs147839352	24;23
cg27609217	-0.211725	0.322813	-21.6017	3.78851e-54	2.24213e-51	112.196	0.426558	0.214833	-0.211725	11	46258039	F	II		IGR	shore	IGR-shore	chr11:46259264-46260048	rs139565851	32
cg00419897	-0.205885	0.382311	-21.5565	5.07861e-54	2.95921e-51	111.902	0.483195	0.27731	-0.205885	6	34315042	F	II	NUDT3	Body	opensea	Body-opensea		rs533227761;rs464553;rs458576	0;37;49
cg15945333	-0.214083	0.362837	-21.5388	5.69754e-54	3.28724e-51	111.787	0.467738	0.253655	-0.214083	11	47399213	F	II	SPI1	Body	shore	Body-shore	chr11:47399788-47400006	rs557174402;rs180715425;rs187465005	0;1;10
cg26162326	-0.21916	0.41267	-21.5097	6.88259e-54	3.92172e-51	111.597	0.520059	0.300898	-0.21916	7	75957061	R	II	YWHAG	3'UTR	shore	3'UTR-shore	chr7:75958865-75959074	rs556589004;rs111909239	23;1
cg17785202	-0.221849	0.465334	-21.3913	1.48738e-53	8.03891e-51	110.825	0.57404	0.352191	-0.221849	1	14870226	F	II		IGR	opensea	IGR-opensea		rs563639563;rs72862084;rs72862085;rs77108886;rs533865074	1;8;13;16;41
cg23141170	-0.233014	0.401344	-21.3762	1.64037e-53	8.78826e-51	110.727	0.515521	0.282507	-0.233014	1	98372526	R	II	DPYD	Body	opensea	Body-opensea		rs139354815;rs545728175	22;1
cg14306650	-0.241554	0.520006	-21.3154	2.43859e-53	1.27942e-50	110.33	0.638367	0.396813	-0.241554	9	129829146	F	II	RALGPS1	Body	opensea	Body-opensea		rs560102302;rs182067051;rs553748443;rs187760096	6;8;43;48
cg12150299	0.225619	0.574773	21.2771	3.13165e-53	1.61651e-50	110.079	0.464219	0.689838	0.225619	1	226054314	R	II	TMEM63A	Body	opensea	Body-opensea
cg26379248	-0.220056	0.500212	-21.2559	3.59479e-53	1.83805e-50	109.941	0.60804	0.387984	-0.220056	1	21277462	R	II	EIF4G3	Body	opensea	Body-opensea		rs570835495;rs538381048	38;5
cg01239499	-0.217082	0.448314	-21.2372	4.06303e-53	2.06108e-50	109.819	0.554684	0.337602	-0.217082	7	30210587	F	II		IGR	opensea	IGR-opensea		rs144948679	42
cg08290733	-0.213791	0.367831	-21.1711	6.25814e-53	3.07488e-50	109.386	0.472588	0.258797	-0.213791	6	10519310	F	II		IGR	opensea	IGR-opensea		rs570307937;rs192771695	0;45
cg17791799	-0.258257	0.460992	-21.1423	7.55439e-53	3.65077e-50	109.197	0.587538	0.329281	-0.258257	4	16036123	F	II	PROM1	Body	opensea	Body-opensea		rs554966854	13
cg13388635	-0.205696	0.371961	-21.0926	1.0461e-52	4.93538e-50	108.871	0.472752	0.267056	-0.205696	2	68618350	R	II	PLEK	Body	opensea	Body-opensea		rs528639263;rs552067447	16;5
cg02073796	-0.270706	0.766958	-21.053	1.35594e-52	6.28422e-50	108.611	0.899604	0.628898	-0.270706	14	89809994	F	II	FOXN3	Body	opensea	Body-opensea		rs544232879	25
cg09072626	-0.220677	0.446525	-21.039	1.48629e-52	6.84517e-50	108.519	0.554656	0.333979	-0.220677	15	90563445	F	II	ZNF710	5'UTR	opensea	5'UTR-opensea		rs575147717;rs147667681;rs554379444	1;23;45
cg10533826	-0.211662	0.38707	-20.9316	3.00624e-52	1.31141e-49	107.814	0.490784	0.279122	-0.211662	8	109132265	R	II		IGR	opensea	IGR-opensea		rs190665701	35
cg22014325	-0.214345	0.374165	-20.9172	3.30329e-52	1.43333e-49	107.719	0.479194	0.264849	-0.214345	2	238797098	R	II	RAMP1	Body	opensea	Body-opensea		rs191995854	1
cg25028736	-0.219057	0.394686	-20.8949	3.82581e-52	1.63592e-49	107.572	0.502024	0.282967	-0.219057	4	185556747	F	II	CASP3	Body	opensea	Body-opensea		rs570345139	1
cg16773067	0.208805	0.537249	20.8421	5.41351e-52	2.26605e-49	107.224	0.434935	0.64374	0.208805	6	37027357	R	II		IGR	opensea	IGR-opensea
cg14757546	-0.200815	0.624724	-20.8184	6.32637e-52	2.61686e-49	107.068	0.723123	0.522308	-0.200815	12	93344946	R	II		IGR	opensea	IGR-opensea		rs533681433;rs146945167;rs182605868	45;43;1
cg13743906	-0.282534	0.589367	-20.803	7.00056e-52	2.8699e-49	106.967	0.727809	0.445275	-0.282534	10	60063478	F	II		IGR	opensea	IGR-opensea
cg17050687	-0.20724	0.380646	-20.7349	1.09649e-51	4.35423e-49	106.517	0.482193	0.274954	-0.20724	7	75505981	R	II		IGR	shelf	IGR-shelf	chr7:75508166-75508759	rs189040406;rs561417504	5;1
cg00320876	-0.246967	0.427098	-20.7158	1.24335e-51	4.90037e-49	106.391	0.548111	0.301144	-0.246967	3	100581781	F	II	ABI3BP	Body	opensea	Body-opensea		rs146669295;rs558600608;rs80150739	1;8;22
cg06117142	-0.201094	0.33683	-20.6742	1.63688e-51	6.3162e-49	106.116	0.435366	0.234272	-0.201094	8	81977601	F	II	PAG1	5'UTR	opensea	5'UTR-opensea		rs143707282;rs75582834	24;28
cg10953410	-0.207834	0.459045	-20.6597	1.80028e-51	6.88137e-49	106.021	0.560884	0.35305	-0.207834	11	113846918	R	II	HTR3A	Body	opensea	Body-opensea		rs1150222;rs11604247;rs557326872	48;16;1
cg07539121	-0.224823	0.429903	-20.6126	2.45788e-51	9.17548e-49	105.709	0.540067	0.315244	-0.224823	5	55606711	F	II		IGR	opensea	IGR-opensea		rs536853238;rs72752228	38;51
cg23775411	-0.228825	0.466407	-20.5783	3.08292e-51	1.13191e-48	105.482	0.578531	0.349706	-0.228825	20	5668835	R	II		IGR	opensea	IGR-opensea		rs709030;rs573313198	48;1
cg07628474	-0.226028	0.41477	-20.4918	5.46393e-51	1.92164e-48	104.909	0.525524	0.299496	-0.226028	14	25046090	R	II	CTSG	TSS1500	opensea	TSS1500-opensea		rs185867624;rs535952636	45;3
cg24896703	-0.223315	0.368858	-20.4875	5.61983e-51	1.97176e-48	104.88	0.478283	0.254968	-0.223315	5	150575512	F	II	CCDC69	Body	opensea	Body-opensea		rs548897279	48
cg04342866	-0.21796	0.390664	-20.474	6.14589e-51	2.13594e-48	104.791	0.497465	0.279505	-0.21796	20	3993546	F	II	RNF24	5'UTR	shelf	5'UTR-shelf	chr20:3995573-3996405	rs183147055;rs538820396	14;51
cg26747686	-0.201373	0.405929	-20.473	6.1875e-51	2.14735e-48	104.784	0.504602	0.303229	-0.201373	4	39948511	F	II	PDS5A	Body	opensea	Body-opensea		rs115162380	8
cg09647122	-0.209517	0.374572	-20.4603	6.72859e-51	2.32259e-48	104.7	0.477235	0.267719	-0.209517	8	90900476	R	II		IGR	opensea	IGR-opensea		rs141862667	33
cg00648932	-0.218228	0.379549	-20.4479	7.3032e-51	2.51084e-48	104.618	0.486481	0.268253	-0.218228	2	177864065	F	II		IGR	opensea	IGR-opensea		rs377628464;rs549375965	0;25
cg26284800	-0.205497	0.351504	-20.4343	7.99559e-51	2.72467e-48	104.527	0.452197	0.2467	-0.205497	1	22384926	F	II	CDC42	5'UTR	opensea	5'UTR-opensea
cg25084760	-0.225498	0.414131	-20.4159	9.03111e-51	3.05348e-48	104.405	0.524625	0.299127	-0.225498	13	100886412	R	II	PCCA	Body	opensea	Body-opensea
cg17789193	-0.208767	0.314823	-20.3869	1.09466e-50	3.65738e-48	104.212	0.417119	0.208352	-0.208767	19	14533491	R	II		IGR	shelf	IGR-shelf	chr19:14529731-14530505	rs75355836;rs72620564;rs61235470	42;40;18
cg12175038	-0.203666	0.472604	-20.3738	1.19361e-50	3.95206e-48	104.126	0.572401	0.368734	-0.203666	3	129315717	F	II	PLXND1	Body	opensea	Body-opensea		rs150963389;rs140759325	12;13
cg17096793	-0.225249	0.336945	-20.3308	1.58809e-50	5.13332e-48	103.84	0.447317	0.222068	-0.225249	1	40805926	F	II		IGR	opensea	IGR-opensea		rs189298389;rs535557913;rs72670658	5;9;22
cg00625110	-0.208919	0.368003	-20.3272	1.62687e-50	5.24253e-48	103.816	0.470373	0.261454	-0.208919	16	53741731	R	II	FTO	Body	shelf	Body-shelf	chr16:53737617-53738235	rs552769942;rs572816461	18;1
cg24915409	-0.24318	0.430368	-20.3239	1.66297e-50	5.34713e-48	103.794	0.549526	0.306347	-0.24318	4	78794450	F	II	MRPL1	Body	opensea	Body-opensea		rs528442515;rs191161741;rs571278297	0;6;19
cg01680244	-0.204822	0.357592	-20.267	2.42579e-50	7.65593e-48	103.415	0.457955	0.253133	-0.204822	8	59476467	R	II	SDCBP	5'UTR	opensea	5'UTR-opensea		rs530000509;rs189805150	39;12
cg03569015	-0.207314	0.357382	-20.2607	2.5296e-50	7.94941e-48	103.373	0.458966	0.251652	-0.207314	11	48066241	R	II	PTPRJ	Body	opensea	Body-opensea		rs147178301;rs116026317	29;1
cg20241156	-0.213275	0.501245	-20.2458	2.79315e-50	8.70323e-48	103.274	0.60575	0.392475	-0.213275	9	72338498	F	II	PTAR1	Body	opensea	Body-opensea		rs539470866;rs12352448;rs573011207	3;16;40
cg12049550	-0.202785	0.415355	-20.0763	8.63189e-50	2.45448e-47	102.144	0.514719	0.311934	-0.202785	1	65035261	F	II	CACHD1	Body	opensea	Body-opensea		rs188416861;rs544447560;rs180772624;rs145308835;rs552049113	1;6;9;27;41
cg24606239	-0.207109	0.380757	-20.0746	8.72888e-50	2.47727e-47	102.133	0.48224	0.275131	-0.207109	3	112165478	R	II		IGR	opensea	IGR-opensea		rs570789973;rs539630375;rs150356920	24;2;1
cg20708537	-0.204411	0.51362	-20.0426	1.08106e-49	3.01625e-47	101.919	0.613781	0.409371	-0.204411	19	17938796	F	II	JAK3	Body	shelf	Body-shelf	chr19:17942061-17942567	rs546307715;rs566446426;rs12151305;rs549656274;rs115997950;rs7255931	1;21;26;36;40;48
cg22957691	-0.229175	0.397308	-20.0365	1.12577e-49	3.13325e-47	101.878	0.509604	0.280429	-0.229175	2	36790185	R	II	FEZ2	Body	opensea	Body-opensea		rs542957341	17
cg16249531	-0.200156	0.401211	-20.0171	1.28167e-49	3.52446e-47	101.748	0.499287	0.299132	-0.200156	3	101406600	R	II	RPL24	TSS1500	shore	TSS1500-shore	chr3:101405309-101405688	rs538259150;rs553393051;rs148044426	46;26;21
cg27338840	-0.204123	0.413916	-20.0058	1.38166e-49	3.78444e-47	101.673	0.513936	0.309813	-0.204123	4	181478727	F	II		IGR	opensea	IGR-opensea		rs554451961;rs567285549	34;47
cg03779251	-0.227905	0.464091	-19.9957	1.47782e-49	4.02768e-47	101.605	0.575764	0.347859	-0.227905	6	35801652	F	II	SRPK1	3'UTR	opensea	3'UTR-opensea		rs551949523;rs112328397	37;41
cg07584516	-0.204301	0.433388	-19.9877	1.5593e-49	4.2356e-47	101.552	0.533495	0.329195	-0.204301	13	42269266	F	II	VWA8	Body	opensea	Body-opensea
cg21875980	-0.21754	0.43104	-19.8392	4.20723e-49	1.06455e-46	100.558	0.537635	0.320094	-0.21754	1	231553510	F	II	EGLN1	Body	shelf	Body-shelf	chr1:231556681-231558447	rs113502414;rs375790681;rs556312801	1;37;47
cg12974006	-0.200595	0.366784	-19.836	4.29883e-49	1.08585e-46	100.536	0.465075	0.26448	-0.200595	8	117664615	F	II	EIF3H	Body	opensea	Body-opensea		rs550666618;rs114834841;rs16888619;rs117957532	1;8;12;24
cg04750562	-0.204384	0.393684	-19.8346	4.34034e-49	1.09596e-46	100.526	0.493833	0.289448	-0.204384	9	4306403	F	II		IGR	opensea	IGR-opensea		rs541503808;rs138487175;rs575061324;rs543969673	0;8;31;51
cg09452944	-0.210078	0.350656	-19.8261	4.59254e-49	1.15488e-46	100.47	0.453594	0.243516	-0.210078	11	108622333	R	II	DDX10	Body	opensea	Body-opensea		rs568324808	2
cg16226866	-0.240302	0.43184	-19.8205	4.76745e-49	1.19628e-46	100.432	0.549588	0.309286	-0.240302	6	110418140	F	II		IGR	opensea	IGR-opensea
cg05954830	-0.2034	0.400635	-19.7747	6.48086e-49	1.59111e-46	100.125	0.500301	0.296901	-0.2034	1	159838031	F	II		IGR	opensea	IGR-opensea		rs553762977;rs186161345	12;38
cg12587185	-0.221729	0.454303	-19.7436	7.98394e-49	1.92918e-46	99.9159	0.56295	0.341221	-0.221729	8	8847353	R	II		IGR	opensea	IGR-opensea		rs113773665;rs150440159;rs182466008	19;2;1
cg08403131	-0.203116	0.350293	-19.7074	1.01778e-48	2.42187e-46	99.6727	0.44982	0.246704	-0.203116	5	40485321	R	II		IGR	opensea	IGR-opensea		rs552377245	43
cg05083015	-0.203418	0.422231	-19.702	1.05527e-48	2.50296e-46	99.6365	0.521906	0.318488	-0.203418	1	173162995	F	II	TNFSF4	Body	opensea	Body-opensea		rs534757953	46
cg03450844	-0.208872	0.377198	-19.6401	1.59865e-48	3.68594e-46	99.2205	0.479545	0.270673	-0.208872	7	150416671	F	II	GIMAP1	Body	shore	Body-shore	chr7:150417414-150418018	rs189512093;rs73163557;rs146221004;rs543030008	20;24;25;38
cg08841418	-0.214952	0.407064	-19.6085	1.97624e-48	4.50986e-46	99.0081	0.51239	0.297438	-0.214952	5	163343970	F	II		IGR	opensea	IGR-opensea		rs533213780;rs551379045	8;25
cg23342367	-0.226822	0.431411	-19.6061	2.00952e-48	4.58153e-46	98.9914	0.542553	0.315731	-0.226822	8	81077480	F	II	TPD52	Body	opensea	Body-opensea		rs370607602;rs140400535;rs77702759;rs137909675;rs186956554	1;3;5;11;15
cg08815499	-0.224699	0.452106	-19.5909	2.22494e-48	5.02901e-46	98.8894	0.562209	0.33751	-0.224699	12	110937134	F	II	VPS29	Body	shelf	Body-shelf	chr12:110939456-110940173	rs149047434	0
cg27596169	-0.238463	0.456874	-19.528	3.39744e-48	7.46761e-46	98.4655	0.573721	0.335257	-0.238463	7	87947003	F	II		IGR	opensea	IGR-opensea		rs184363761;rs116013634;rs569505121	0;1;15
cg14970481	-0.201543	0.366797	-19.521	3.55931e-48	7.79574e-46	98.4189	0.465553	0.264011	-0.201543	2	202271902	F	II	TRAK2	Body	opensea	Body-opensea		rs77344252;rs551414116	38;43
cg21263566	-0.203137	0.418392	-19.5077	3.89334e-48	8.47684e-46	98.329	0.51793	0.314792	-0.203137	1	95561502	F	II		IGR	opensea	IGR-opensea
cg00472967	-0.211979	0.41077	-19.4972	4.17815e-48	9.04603e-46	98.2583	0.51464	0.302661	-0.211979	8	74582624	F	II	STAU2	Body	opensea	Body-opensea		rs191708402	1
cg21648069	-0.21811	0.385129	-19.4845	4.55176e-48	9.79149e-46	98.1725	0.492003	0.273893	-0.21811	12	1157718	F	II	ERC1	Body	opensea	Body-opensea		rs575445150	21
cg01573405	-0.205193	0.384997	-19.482	4.62866e-48	9.94526e-46	98.1558	0.485541	0.280349	-0.205193	5	139653332	R	II	PFDN1	Body	opensea	Body-opensea		rs544517149;rs562993418;rs533292217	48;35;4
cg27510066	-0.229526	0.478087	-19.4807	4.66935e-48	1.00239e-45	98.147	0.590555	0.361029	-0.229526	8	19536244	F	II	CSGALNACT1	Body	opensea	Body-opensea		rs533501511;rs140090874	0;34
cg26434859	-0.21286	0.393384	-19.4573	5.46606e-48	1.15753e-45	97.9892	0.497685	0.284825	-0.21286	6	14596742	R	II		IGR	opensea	IGR-opensea		rs529659760;rs543037129	11;7
cg01650347	-0.209326	0.414552	-19.4536	5.604e-48	1.18538e-45	97.9643	0.517122	0.307796	-0.209326	3	185430728	R	II	IGF2BP2-AS1	TSS1500	opensea	TSS1500-opensea
cg02712700	-0.201622	0.471961	-19.4198	7.03895e-48	1.46198e-45	97.7359	0.570756	0.369134	-0.201622	19	49066585	F	II	SULT2B1	Body	opensea	Body-opensea
cg16287373	-0.344828	0.42235	-19.4194	7.05633e-48	1.46476e-45	97.7335	0.591316	0.246488	-0.344828	21	16421300	R	II	NRIP1	5'UTR	opensea	5'UTR-opensea		rs531180093;rs75094276;rs564780506;rs75544707;rs145675324	35;12;3;1;1
cg17160906	-0.223576	0.433465	-19.4134	7.34976e-48	1.51881e-45	97.6927	0.543018	0.319441	-0.223576	6	134523056	F	II	SGK1	Body	opensea	Body-opensea		rs559827409;rs528552517;rs112777735;rs570272008	3;15;32;50
cg17884069	-0.226159	0.419948	-19.3933	8.41415e-48	1.71943e-45	97.5572	0.530766	0.304607	-0.226159	8	102715168	F	II	NCALD	Body	opensea	Body-opensea		rs529474839	30
cg23334433	-0.207881	0.41594	-19.387	8.78189e-48	1.7896e-45	97.5144	0.517801	0.309921	-0.207881	17	79129051	F	II	AATK	Body	shelf	Body-shelf	chr17:79131879-79132084
cg19055828	-0.231135	0.42932	-19.3836	8.98212e-48	1.82484e-45	97.4918	0.542577	0.311441	-0.231135	12	51139321	F	II	DIP2B	3'UTR	opensea	3'UTR-opensea		rs541165932	26
cg21852792	-0.220348	0.388355	-19.3803	9.18607e-48	1.86267e-45	97.4693	0.496325	0.275977	-0.220348	2	71678463	F	II		IGR	shelf	IGR-shelf	chr2:71680558-71681276	rs557750147;rs191926552;rs540265215	0;3;30
cg15236555	-0.36673	0.46903	-19.3566	1.07819e-47	2.15247e-45	97.3089	0.648727	0.281997	-0.36673	2	20843777	R	II	HS1BP3	Body	opensea	Body-opensea		rs144512772;rs11096682;rs576846293;rs185319860	25;13;2;1
cg27051231	-0.200401	0.438975	-19.3552	1.08842e-47	2.16931e-45	97.2994	0.537172	0.336771	-0.200401	2	232213012	F	II		IGR	opensea	IGR-opensea		rs138616871;rs560373866	0;29
cg09494673	-0.202645	0.422264	-19.3249	1.33472e-47	2.62953e-45	97.0951	0.52156	0.318915	-0.202645	3	128475638	F	II	RAB7A	5'UTR	opensea	5'UTR-opensea		rs548022091;rs73198819;rs77082730;rs577316612	0;24;49;50
cg03156546	-0.220356	0.380086	-19.2942	1.64207e-47	3.183e-45	96.8876	0.48806	0.267705	-0.220356	16	24759640	R	II	TNRC6A	Body	opensea	Body-opensea
cg15848824	-0.205433	0.38844	-19.2863	1.73263e-47	3.34619e-45	96.8338	0.489102	0.283669	-0.205433	6	138053459	R	II	LOC100507406	Body	opensea	Body-opensea		rs115032200;rs539266387;rs541639787	19;10;1
cg17407476	-0.203975	0.440484	-19.2357	2.43955e-47	4.59437e-45	96.4911	0.540432	0.336457	-0.203975	2	55320703	R	II		IGR	opensea	IGR-opensea		rs75658717;rs150646849	32;2
cg27529907	-0.215254	0.382912	-19.2264	2.5977e-47	4.86709e-45	96.4282	0.488387	0.273133	-0.215254	8	106741862	R	II	ZFPM2	Body	opensea	Body-opensea
cg06577400	-0.365637	0.418858	-19.2062	2.97677e-47	5.52819e-45	96.2918	0.59802	0.232383	-0.365637	5	55934966	R	II		IGR	opensea	IGR-opensea		rs1296284;rs145307052	30;2
cg00898013	-0.359891	0.441061	-19.2057	2.98744e-47	5.5466e-45	96.2882	0.617408	0.257517	-0.359891	13	113819073	R	II	PROZ	Body	opensea	Body-opensea		rs550025531;rs191214887	27;1
cg18157364	-0.230055	0.435452	-19.2042	3.01867e-47	5.5947e-45	96.2778	0.548179	0.318124	-0.230055	1	155206349	R	II	GBA	Body	opensea	Body-opensea		rs552492602;rs9628662;rs532252640	19;10;4
cg23620032	-0.203046	0.367575	-19.1881	3.36431e-47	6.18694e-45	96.1693	0.467067	0.264021	-0.203046	5	71647276	R	II	PTCD2	Body	opensea	Body-opensea		rs560354736;rs527594116	11;2
cg04314107	-0.221971	0.424015	-19.1849	3.43796e-47	6.30661e-45	96.1476	0.532781	0.310809	-0.221971	15	64397744	R	II	SNX1	Body	opensea	Body-opensea		rs146637103;rs189323425;rs140914262	47;28;8
cg19504605	0.259462	0.644857	19.1838	3.46395e-47	6.34952e-45	96.14	0.51772	0.777183	0.259462	8	144339106	R	II	ZFP41	3'UTR	shore	3'UTR-shore	chr8:144337536-144338585	rs58721331;rs572149412	43;16
cg08998950	-0.208646	0.499506	-19.1729	3.72942e-47	6.80052e-45	96.0661	0.601742	0.393096	-0.208646	3	4856199	R	II	ITPR1	Body	opensea	Body-opensea		rs146028585;rs711631	42;21
cg04919139	-0.209163	0.445238	-19.17	3.80231e-47	6.92595e-45	96.0467	0.547728	0.338565	-0.209163	16	82224274	F	II		IGR	opensea	IGR-opensea		rs541409683;rs142054945;rs530066088	0;1;13
cg08983526	-0.202847	0.358606	-19.1685	3.84275e-47	6.98661e-45	96.0361	0.458001	0.255154	-0.202847	4	153557118	F	II	TMEM154	Body	opensea	Body-opensea		rs576666106	48
cg03404346	-0.224007	0.474921	-19.1644	3.94961e-47	7.16648e-45	96.0086	0.584685	0.360677	-0.224007	1	151839914	F	II		IGR	opensea	IGR-opensea		rs572787427	26
cg15740243	-0.229194	0.37438	-19.0972	6.22547e-47	1.09579e-44	95.5529	0.486685	0.257491	-0.229194	5	158637217	R	II	RNF145	TSS1500	shore	TSS1500-shore	chr5:158636218-158636949	rs191829471;rs569750664	46;13
cg10006828	0.394853	0.617395	19.0782	7.08261e-47	1.23132e-44	95.4238	0.423918	0.81877	0.394853	3	101220713	F	II	SENP7	5'UTR	opensea	5'UTR-opensea		rs145897451;rs1918407	5;14
cg03516004	-0.213692	0.275985	-19.0646	7.76512e-47	1.33701e-44	95.3316	0.380695	0.167003	-0.213692	18	77442923	R	II	CTDP1	5'UTR	shelf	5'UTR-shelf	chr18:77439094-77440398	rs575457075;rs560832024	15;1
cg14308782	-0.214314	0.392752	-19.0571	8.16996e-47	1.40245e-44	95.2807	0.497766	0.283452	-0.214314	8	59823815	F	II	TOX	Body	opensea	Body-opensea		rs182707156	0
cg15416034	-0.217354	0.351539	-18.9947	1.2473e-46	2.0752e-44	94.857	0.458043	0.240688	-0.217354	7	148785616	R	II	ZNF786	Body	shore	Body-shore	chr7:148787421-148788601	rs538151812;rs555170749;rs113731474	28;19;2
cg10997258	-0.220107	0.477729	-18.9863	1.32038e-46	2.18688e-44	94.8	0.585581	0.365475	-0.220107	2	37573157	F	II	QPCT	Body	shore	Body-shore	chr2:37571676-37572397	rs114681115	37
cg03936701	-0.206154	0.413754	-18.986	1.32357e-46	2.19167e-44	94.7976	0.514769	0.308615	-0.206154	6	2225962	F	II	GMDS	Body	opensea	Body-opensea		rs568058452	37
cg25705167	-0.285471	0.396707	-18.9611	1.56734e-46	2.56699e-44	94.6283	0.536588	0.251117	-0.285471	8	106290539	F	II		IGR	opensea	IGR-opensea		rs558524414;rs117426181;rs12155641	1;28;39
cg21248089	-0.2215	0.400216	-18.9578	1.60212e-46	2.61696e-44	94.6063	0.508751	0.287251	-0.2215	6	138056102	R	II	LOC100507406	Body	opensea	Body-opensea		rs528140674;rs547682455	45;6
cg21697381	-0.202657	0.237104	-18.9207	2.06193e-46	3.30992e-44	94.3537	0.336406	0.133749	-0.202657	17	33759957	R	II	SLFN12	TSS1500	opensea	TSS1500-opensea		rs546208776	27
cg14541992	-0.22213	0.413647	-18.9092	2.22894e-46	3.55394e-44	94.2757	0.52249	0.300361	-0.22213	17	58471612	R	II		IGR	shore	IGR-shore	chr17:58468980-58469903	rs62082076;rs530252770;rs148210645;rs117677241	37;22;14;2
cg05631664	-0.215335	0.457281	-18.8742	2.82855e-46	4.43781e-44	94.0371	0.562795	0.34746	-0.215335	5	55967501	F	II		IGR	opensea	IGR-opensea		rs145706766;rs112947954;rs569027371;rs181236639	0;1;4;33
cg01355141	-0.216955	0.416769	-18.8632	3.04784e-46	4.7484e-44	93.9623	0.523077	0.306122	-0.216955	2	216943712	F	II	PECR	Body	shelf	Body-shelf	chr2:216946324-216946734
cg20311471	-0.210675	0.430322	-18.834	3.71709e-46	5.71955e-44	93.7635	0.533553	0.322878	-0.210675	15	52711232	R	II	MYO5A	Body	opensea	Body-opensea		rs190182726	19
cg01560354	-0.207059	0.391719	-18.8296	3.8293e-46	5.87131e-44	93.7338	0.493177	0.286119	-0.207059	2	43767446	F	II	THADA	Body	opensea	Body-opensea		rs528367072;rs184654086	12;35
cg15354783	-0.208278	0.353105	-18.8256	3.93458e-46	6.02019e-44	93.7066	0.455162	0.246884	-0.208278	11	85917133	R	II		IGR	opensea	IGR-opensea		rs577638929;rs142463132;rs560225039	31;6;2
cg16860308	-0.21732	0.338889	-18.8203	4.07948e-46	6.23021e-44	93.6704	0.445376	0.228055	-0.21732	3	158537311	R	II	MFSD1	Body	opensea	Body-opensea		rs577963955;rs114418251;rs554006015	51;28;9
cg06789390	-0.207048	0.399185	-18.8094	4.39336e-46	6.66388e-44	93.5962	0.500639	0.29359	-0.207048	2	8962430	R	II	KIDINS220	Body	opensea	Body-opensea		rs182846403	1
cg26849382	-0.201223	0.408115	-18.7709	5.70914e-46	8.50867e-44	93.3338	0.506714	0.305491	-0.201223	5	140901022	F	II	DIAPH1	Body	opensea	Body-opensea		rs113618207	0
cg20904977	-0.220717	0.388349	-18.6943	9.62237e-46	1.38464e-43	92.8111	0.4965	0.275783	-0.220717	9	34185915	F	II	UBAP1	5'UTR	opensea	5'UTR-opensea		rs539682585	42
cg11839815	-0.20102	0.413295	-18.6575	1.23634e-45	1.74662e-43	92.5601	0.511795	0.310775	-0.20102	3	127539037	F	II	MGLL	Body	shelf	Body-shelf	chr3:127541270-127542048	rs77169725	0
cg02302574	-0.210548	0.446924	-18.6567	1.24337e-45	1.75587e-43	92.5544	0.550092	0.339544	-0.210548	13	29280140	R	II	SLC46A3	Body	opensea	Body-opensea		rs151062908;rs577119058	43;7
cg06645335	-0.225723	0.487517	-18.6304	1.48761e-45	2.07724e-43	92.3749	0.598122	0.372399	-0.225723	6	11539475	F	II	TMEM170B	Body	shore	Body-shore	chr6:11537537-11538929	rs567736784	43
cg03327154	-0.206012	0.377086	-18.576	2.15715e-45	2.93249e-43	92.0027	0.478032	0.27202	-0.206012	13	30480103	R	II		IGR	opensea	IGR-opensea		rs576349494;rs572571572;rs545150459	48;38;1
cg10053235	-0.201574	0.398835	-18.5572	2.45153e-45	3.30639e-43	91.8746	0.497606	0.296032	-0.201574	14	68431183	F	II	RAD51B	Body	opensea	Body-opensea		rs187068268;rs190262917;rs149082747	1;48;49
cg13896190	-0.231989	0.432608	-18.5512	2.5556e-45	3.43793e-43	91.833	0.546283	0.314294	-0.231989	8	79710634	R	II	IL7	Body	opensea	Body-opensea		rs557293399;rs575635887	35;4
cg13448633	-0.208108	0.415711	-18.5383	2.79085e-45	3.7339e-43	91.7448	0.517684	0.309576	-0.208108	5	95260620	F	II	ELL2	Body	opensea	Body-opensea		rs557603404	4
cg06719445	-0.211285	0.367986	-18.5217	3.12555e-45	4.14846e-43	91.6314	0.471516	0.260231	-0.211285	14	89925468	F	II	FOXN3	5'UTR	opensea	5'UTR-opensea		rs150222710;rs555249992;rs575545097;rs557531002	0;1;19;36
cg16205262	-0.203127	0.405867	-18.505	3.50226e-45	4.61023e-43	91.5175	0.505399	0.302273	-0.203127	15	67492541	F	II		IGR	opensea	IGR-opensea
cg08171914	-0.207248	0.451328	-18.4873	3.95278e-45	5.16712e-43	91.3963	0.552879	0.345632	-0.207248	18	39628295	R	II	PIK3C3	Body	opensea	Body-opensea		rs553128530	9
cg18806716	-0.219324	0.362866	-18.4826	4.08272e-45	5.32845e-43	91.3639	0.470335	0.251011	-0.219324	10	30721971	F	II	MAP3K8	TSS1500	shore	TSS1500-shore	chr10:30722378-30723707	rs545861615;rs2489842;rs528109564;rs546578798	3;20;43;47
cg20992785	-0.220103	0.430872	-18.4773	4.23492e-45	5.50462e-43	91.3273	0.538722	0.318619	-0.220103	6	168533507	F	II		IGR	shelf	IGR-shelf	chr6:168529982-168530307	rs555325617	32
cg12013451	-0.216411	0.495564	-18.475	4.30202e-45	5.58295e-43	91.3115	0.601606	0.385195	-0.216411	6	107976275	R	II	SOBP	3'UTR	opensea	3'UTR-opensea		rs534138297	1
cg06001524	-0.202323	0.426737	-18.451	5.0664e-45	6.49465e-43	91.1478	0.525875	0.323552	-0.202323	17	9264709	F	II	STX8	Body	opensea	Body-opensea		rs8070753;rs560358630;rs142030245	19;26;51
cg17069928	-0.205478	0.439572	-18.4362	5.60694e-45	7.13531e-43	91.0463	0.540256	0.334778	-0.205478	3	23788313	F	II		IGR	opensea	IGR-opensea
cg03964681	-0.216807	0.437896	-18.4065	6.87224e-45	8.63932e-43	90.8425	0.544132	0.327324	-0.216807	13	32699995	F	II	FRY	Body	opensea	Body-opensea		rs574201922;rs186697362	0;20
cg21958120	-0.200023	0.415132	-18.3984	7.26525e-45	9.08057e-43	90.7869	0.513144	0.31312	-0.200023	6	136901054	F	II	MAP3K5	Body	opensea	Body-opensea		rs531377555	0
cg04165922	-0.221802	0.484188	-18.3886	7.76718e-45	9.67501e-43	90.72	0.592872	0.371069	-0.221802	1	162297422	F	II	NOS1AP	Body	opensea	Body-opensea		rs181978896;rs547902696;rs566538006	0;1;24
cg21694873	-0.203175	0.375759	-18.3883	7.78248e-45	9.69243e-43	90.718	0.475315	0.27214	-0.203175	3	45451677	F	II	LARS2	Body	opensea	Body-opensea
cg16402415	-0.210138	0.401305	-18.3624	9.29157e-45	1.14458e-42	90.5405	0.504272	0.294135	-0.210138	15	57021851	F	II	ZNF280D	5'UTR	shelf	5'UTR-shelf	chr15:57025347-57026150	rs555168094;rs542921775	9;36
cg20188212	-0.264337	0.275123	-18.3359	1.11449e-44	1.35607e-42	90.3584	0.404648	0.140311	-0.264337	12	313104	F	II	SLC6A12	Body	island	Body-island	chr12:312591-313331
cg11492019	-0.215081	0.421398	-18.3356	1.11692e-44	1.3588e-42	90.3563	0.526788	0.311707	-0.215081	15	91305449	R	II	BLM	Body	opensea	Body-opensea		rs554241710	40
cg03134882	-0.307161	0.345189	-18.3236	1.21249e-44	1.46585e-42	90.274	0.495698	0.188537	-0.307161	10	135341463	R	II	CYP2E1	Body	island	Body-island	chr10:135341255-135342561	rs577268888;rs41299400	36;17
cg25218152	-0.202191	0.462961	-18.2634	1.83169e-44	2.14665e-42	89.861	0.562035	0.359844	-0.202191	11	128554586	F	II		IGR	opensea	IGR-opensea
cg26173962	-0.217969	0.462813	-18.25	2.00782e-44	2.3374e-42	89.769	0.569618	0.351649	-0.217969	1	101470324	F	II	DPH5	Body	opensea	Body-opensea		rs374875939	1
cg08347063	-0.211102	0.448647	-18.2349	2.22714e-44	2.56912e-42	89.6653	0.552087	0.340985	-0.211102	9	3257092	F	II	RFX3	Body	opensea	Body-opensea		rs35483263	30
cg25577648	0.211405	0.24416	18.2221	2.43256e-44	2.78598e-42	89.5769	0.140571	0.351976	0.211405	10	73137008	F	I		IGR	island	IGR-island	chr10:73136971-73137352	rs537128972;rs535946040	28;46
cg04107129	-0.202416	0.474683	-18.2061	2.7143e-44	3.08414e-42	89.4672	0.573867	0.371451	-0.202416	5	107229650	F	II	FBXL17	Body	opensea	Body-opensea		rs184860809	37
cg08785207	-0.200686	0.396203	-18.1779	3.29511e-44	3.70684e-42	89.2731	0.49454	0.293853	-0.200686	7	44661104	R	II	OGDH	5'UTR	opensea	5'UTR-opensea		rs575455617;rs539675169	40;2
cg15155922	-0.227242	0.490391	-18.1775	3.30362e-44	3.71472e-42	89.2705	0.601739	0.374498	-0.227242	21	37501939	R	II		IGR	shore	IGR-shore	chr21:37502377-37502826	rs115799761	28
cg13217238	-0.22262	0.380373	-18.1338	4.4612e-44	4.90969e-42	88.9697	0.489457	0.266837	-0.22262	4	122085777	F	II	TNIP3	TSS1500	opensea	TSS1500-opensea		rs114481941	0
cg26849760	-0.200194	0.443837	-18.1181	4.96876e-44	5.43491e-42	88.8618	0.541932	0.341738	-0.200194	20	43874386	F	II		IGR	opensea	IGR-opensea		rs186917646;rs190366613	3;11
cg24504349	-0.223381	0.440677	-18.116	5.04192e-44	5.51083e-42	88.8472	0.550134	0.326752	-0.223381	4	120974344	R	II		IGR	opensea	IGR-opensea		rs554878971;rs574812742;rs543573181	23;22;1
cg11902347	-0.208021	0.421451	-18.0866	6.16933e-44	6.6521e-42	88.6451	0.523381	0.31536	-0.208021	17	3706841	F	II		IGR	opensea	IGR-opensea		rs185620696	36
cg14082278	-0.212352	0.428841	-18.0854	6.22174e-44	6.70369e-42	88.6367	0.532894	0.320541	-0.212352	3	169866910	R	II	PHC3	Body	opensea	Body-opensea
cg19673549	-0.219729	0.437228	-18.0783	6.53241e-44	7.00125e-42	88.5879	0.544895	0.325166	-0.219729	5	54916621	F	II		IGR	opensea	IGR-opensea
cg14093189	-0.206605	0.412861	-18.0724	6.80146e-44	7.26971e-42	88.5475	0.514098	0.307493	-0.206605	17	53751663	F	II		IGR	opensea	IGR-opensea		rs563677274;rs7213174;rs549662998;rs561652219	19;23;34;41
cg27611767	-0.217917	0.414536	-18.0564	7.5945e-44	8.06642e-42	88.4371	0.521316	0.303399	-0.217917	15	52201998	F	II	TMOD3	3'UTR	opensea	3'UTR-opensea		rs570241596;rs150466758	0;36
cg26006714	-0.207463	0.456855	-18.0549	7.6712e-44	8.13553e-42	88.427	0.558512	0.351049	-0.207463	10	73989551	R	II	ANAPC16	Body	opensea	Body-opensea
cg25535666	-0.204173	0.420316	-18.0529	7.77683e-44	8.23677e-42	88.4133	0.520361	0.316188	-0.204173	2	201480219	R	II	AOX1	Body	opensea	Body-opensea
cg14044685	-0.207508	0.442257	-18.0163	1.00085e-43	1.04202e-41	88.1607	0.543936	0.336428	-0.207508	11	32860614	R	II	PRRG4	Body	opensea	Body-opensea		rs187634354;rs190432598;rs566599436;rs138945007	50;37;21;1
cg09245350	-0.222449	0.421563	-17.9869	1.22539e-43	1.25676e-41	87.9581	0.530563	0.308114	-0.222449	6	140019941	F	II		IGR	opensea	IGR-opensea		rs573206785	1
cg11933664	-0.200861	0.434507	-17.9756	1.32398e-43	1.34959e-41	87.8806	0.532929	0.332068	-0.200861	5	133585491	F	II		IGR	opensea	IGR-opensea		rs574829748	42
cg00577668	-0.206663	0.415355	-17.9575	1.50037e-43	1.51552e-41	87.7554	0.51662	0.309957	-0.206663	8	96060712	F	II	NDUFAF6	Body	opensea	Body-opensea		rs569186576;rs531605410	1;30
cg01924292	-0.209677	0.443047	-17.9495	1.58508e-43	1.59625e-41	87.7004	0.545789	0.336112	-0.209677	12	1815334	F	II	ADIPOR2	5'UTR	opensea	5'UTR-opensea		rs533239935;rs551318681	0;1
cg20139501	-0.20494	0.432867	-17.9422	1.667e-43	1.67416e-41	87.65	0.533287	0.328347	-0.20494	15	101057936	R	II	CERS3	5'UTR	opensea	5'UTR-opensea
cg22825487	-0.208889	0.47386	-17.9286	1.83012e-43	1.82626e-41	87.5565	0.576216	0.367326	-0.208889	6	133055183	R	II	VNN3	Body	opensea	Body-opensea		rs372545245;rs567414387;rs6942306;rs184715473	46;16;15;1
cg06840062	-0.203401	0.418563	-17.8947	2.31257e-43	2.26344e-41	87.3223	0.51823	0.314829	-0.203401	2	25873395	R	II	DTNB	TSS1500	opensea	TSS1500-opensea		rs542469733	33
cg22742001	-0.202216	0.374578	-17.8816	2.53063e-43	2.46375e-41	87.232	0.473664	0.271448	-0.202216	12	110435418	F	II	GIT2	TSS1500	shore	TSS1500-shore	chr12:110437137-110437651	rs535086973;rs556501295	0;38
cg00200629	-0.204181	0.419546	-17.8429	3.30543e-43	3.16235e-41	86.9646	0.519594	0.315414	-0.204181	9	98743029	F	II	ERCC6L2	Body	opensea	Body-opensea		rs536266012	21
cg04403684	-0.220824	0.445626	-17.8407	3.35533e-43	3.20551e-41	86.9496	0.55383	0.333006	-0.220824	12	92502702	F	II	C12orf79	Body	opensea	Body-opensea
cg05532157	-0.205555	0.516247	-17.8389	3.3964e-43	3.24053e-41	86.9375	0.61697	0.411414	-0.205555	5	40791428	F	II	PRKAA1	Body	opensea	Body-opensea		rs114799357;rs567319140;rs534812622	9;22;26
cg00343906	-0.201442	0.462335	-17.8095	4.16161e-43	3.90923e-41	86.7341	0.561042	0.3596	-0.201442	1	1696692	R	II	NADK	Body	opensea	Body-opensea		rs5021859;rs201617066;rs150021026	35;19;1
cg14415410	-0.202561	0.418778	-17.8037	4.33201e-43	4.06151e-41	86.6939	0.518033	0.315471	-0.202561	3	171848481	R	II	FNDC3B	Body	opensea	Body-opensea		rs530760417;rs192367182;rs560931941;rs139044388	50;34;17;1
cg08993878	0.259501	0.477176	17.7933	4.65255e-43	4.33879e-41	86.6224	0.350021	0.609521	0.259501	12	98151379	R	II		IGR	opensea	IGR-opensea		rs543695168	31
cg13338814	-0.215115	0.426465	-17.7604	5.83903e-43	5.36493e-41	86.395	0.531871	0.316756	-0.215115	16	53259274	R	II	CHD9	Body	opensea	Body-opensea		rs538842785;rs560244482;rs184337077	37;7;1
cg05888181	-0.201071	0.410706	-17.7544	6.08603e-43	5.57586e-41	86.3535	0.509231	0.30816	-0.201071	8	1952319	F	II	KBTBD11	3'UTR	shore	3'UTR-shore	chr8:1949245-1951390	rs77578914	0
cg02673002	-0.359264	0.383598	-17.7484	6.34674e-43	5.79665e-41	86.3115	0.559638	0.200374	-0.359264	11	74459317	R	II	RNF169	TSS1500	shore	TSS1500-shore	chr11:74459858-74460558	rs542925559	31
cg16041412	-0.223963	0.461696	-17.7466	6.42567e-43	5.85709e-41	86.2992	0.571438	0.347474	-0.223963	19	2460037	F	II		IGR	shelf	IGR-shelf	chr19:2462064-2462442	rs567350316;rs370646262	0;7
cg09467433	-0.201844	0.429354	-17.746	6.45058e-43	5.87761e-41	86.2953	0.528257	0.326413	-0.201844	3	171283606	R	II		IGR	opensea	IGR-opensea		rs545173872;rs563761052;rs575764066	48;46;9
cg20136693	-0.207021	0.425279	-17.7292	7.2446e-43	6.54753e-41	86.1791	0.526719	0.319699	-0.207021	6	109442114	R	II	CEP57L1	5'UTR	opensea	5'UTR-opensea		rs559113365;rs527826077;rs572628430;rs77146632	15;13;7;1
cg06394653	-0.212685	0.394149	-17.7072	8.43394e-43	7.53626e-41	86.0269	0.498365	0.285679	-0.212685	3	32599360	F	II	DYNC1LI1	Body	opensea	Body-opensea		rs550464073	2
cg17312282	-0.216559	0.462726	-17.7015	8.77297e-43	7.81166e-41	85.9875	0.56884	0.352281	-0.216559	1	9133353	F	II		IGR	shore	IGR-shore	chr1:9131602-9131909	rs76664608	0
cg07699323	-0.212404	0.422504	-17.6947	9.1936e-43	8.15557e-41	85.9406	0.526582	0.314178	-0.212404	8	90987606	R	II	NBN	Body	opensea	Body-opensea		rs76488698	43
cg00753540	-0.210642	0.37762	-17.6777	1.03411e-42	9.0945e-41	85.8228	0.480835	0.270192	-0.210642	8	61496580	R	II	RAB2A	Body	opensea	Body-opensea		rs547135001;rs559171917;rs529725588;rs116459888;rs375732516	22;20;17;7;6
cg15033222	-0.204604	0.393436	-17.6767	1.04148e-42	9.15601e-41	85.8157	0.493692	0.289088	-0.204604	2	20927951	R	II	LDAH	Body	opensea	Body-opensea
cg25935979	-0.208877	0.396392	-17.6476	1.27375e-42	1.10394e-40	85.6142	0.498742	0.289865	-0.208877	11	94307552	R	II	PIWIL4	Body	opensea	Body-opensea		rs537375452;rs555677721	51;38
cg06577638	-0.204892	0.435272	-17.6458	1.28928e-42	1.11623e-40	85.6021	0.53567	0.330777	-0.204892	9	3511850	F	II	RFX3	5'UTR	opensea	5'UTR-opensea		rs151101459	0
cg15263617	0.359793	0.617097	17.6081	1.67353e-42	1.42071e-40	85.3409	0.440798	0.800591	0.359793	20	5574362	F	II	GPCPD1	Body	opensea	Body-opensea		rs565714270	44
cg16280551	-0.205938	0.4249	-17.5679	2.21048e-42	1.84511e-40	85.0624	0.52581	0.319872	-0.205938	3	183226797	F	II	KLHL6	Body	opensea	Body-opensea		rs142875942	45
cg23777206	-0.210297	0.435252	-17.5575	2.37613e-42	1.97352e-40	84.99	0.538298	0.328001	-0.210297	1	221877891	R	II	DUSP10	Body	opensea	Body-opensea
cg18169682	-0.203715	0.550081	-17.483	3.97981e-42	3.19744e-40	84.4737	0.649901	0.446186	-0.203715	3	15356879	F	II	SH3BP5	Body	opensea	Body-opensea		rs142165356;rs557334809;rs567527358	1;23;34
cg21379113	-0.217269	0.402583	-17.4645	4.52455e-42	3.60827e-40	84.3453	0.509045	0.291776	-0.217269	1	243878751	F	II	AKT3	Body	opensea	Body-opensea		rs574714310	44
cg10541110	-0.223963	0.601369	-17.4452	5.17355e-42	4.08419e-40	84.2111	0.711111	0.487148	-0.223963	17	39215894	R	II	LOC730755	1stExon	opensea	1stExon-opensea		rs192650301	32
cg05439349	-0.221056	0.425947	-17.4113	6.54369e-42	5.08554e-40	83.976	0.534265	0.313209	-0.221056	3	5032114	F	II		IGR	shelf	IGR-shelf	chr3:5028409-5028903	rs372038822;rs527371482	0;21
cg00255919	-0.240967	0.355183	-17.3584	9.4444e-42	7.16193e-40	83.6087	0.473257	0.23229	-0.240967	5	131827918	F	II	IRF1	TSS1500	shore	TSS1500-shore	chr5:131825842-131826935	rs549641956;rs189865223	1;15
cg27557168	-0.220682	0.490442	-17.354	9.73788e-42	7.367e-40	83.5781	0.598576	0.377894	-0.220682	13	74277988	F	II	KLF12	Body	opensea	Body-opensea		rs138723672;rs539966974;rs185573493	0;6;22
cg03418002	-0.203088	0.448082	-17.3334	1.12344e-41	8.42202e-40	83.435	0.547595	0.344507	-0.203088	4	140655478	F	II	MAML3	Body	shore	Body-shore	chr4:140655962-140657135
cg04530445	-0.204624	0.45818	-17.3188	1.2431e-41	9.24836e-40	83.3337	0.558446	0.353821	-0.204624	9	123412776	F	II	MEGF9	Body	opensea	Body-opensea		rs535909670;rs557392259;rs144177743	26;28;34
cg10075163	-0.201877	0.193385	-17.2849	1.57311e-41	1.15538e-39	83.098	0.292305	0.090428	-0.201877	12	313097	F	II	LOC101929384	Body	island	Body-island	chr12:312591-313331	rs574034557	1
cg18187326	-0.213955	0.398276	-17.2802	1.62622e-41	1.19094e-39	83.0647	0.503114	0.289159	-0.213955	10	120873428	F	II	FAM45A	Body	opensea	Body-opensea
cg25310288	-0.205238	0.406664	-17.239	2.16427e-41	1.55735e-39	82.7787	0.507231	0.301993	-0.205238	11	3935409	R	II	STIM1	Body	opensea	Body-opensea		rs187114993	20
cg05874443	-0.214193	0.407245	-17.1588	3.78103e-41	2.61969e-39	82.2202	0.5122	0.298007	-0.214193	11	92927075	F	II	SLC36A4	Body	shelf	Body-shelf	chr11:92930760-92931391	rs77153834;rs558452229	0;2
cg09010699	-0.213822	0.527691	-17.1424	4.2372e-41	2.91377e-39	82.1062	0.632464	0.418642	-0.213822	3	195171693	F	II		IGR	opensea	IGR-opensea		rs555640655;rs193017084;rs143975313	0;3;21
cg25028848	-0.210856	0.448711	-17.1218	4.89029e-41	3.3314e-39	81.9627	0.552031	0.341175	-0.210856	18	9744340	R	II	RAB31	Body	opensea	Body-opensea		rs146329294;rs532815733	25;8
cg01942558	-0.204295	0.446581	-17.1188	4.99346e-41	3.39696e-39	81.9418	0.546686	0.342391	-0.204295	2	152214027	F	II	TNFAIP6	TSS200	opensea	TSS200-opensea		rs542954956;rs76327981;rs186403041;rs144588762	0;1;8;9
cg23400446	-0.357665	0.300217	-17.1033	5.56519e-41	3.76119e-39	81.8333	0.475473	0.117808	-0.357665	10	135342560	F	II	CYP2E1	Body	island	Body-island	chr10:135341255-135342561	rs8192769	23
cg08810073	-0.232475	0.482524	-17.1022	5.60719e-41	3.78678e-39	81.8258	0.596436	0.363961	-0.232475	20	33214972	F	II	PIGU	Body	opensea	Body-opensea		rs544389629;rs562895402	1;51
cg18765753	-0.235996	0.376487	-17.0893	6.13299e-41	4.11993e-39	81.7361	0.492125	0.256129	-0.235996	7	1198926	F	II	ZFAND2A	5'UTR	shore	5'UTR-shore	chr7:1198965-1200144	rs145734213;rs546075193;rs78067177;rs527352203;rs76479268;rs192841257;rs529694765	1;19;22;31;38;47;48
cg07149033	-0.204019	0.437574	-17.0799	6.54951e-41	4.37494e-39	81.6703	0.537544	0.333524	-0.204019	15	90419736	R	II	AP3S2	Body	opensea	Body-opensea		rs112283168;rs375757418	48;1
cg01878805	-0.203221	0.420216	-17.073	6.8725e-41	4.57655e-39	81.6222	0.519794	0.316573	-0.203221	2	68456627	R	II	PPP3R1	Body	opensea	Body-opensea		rs570764911	40
cg25344401	-0.205605	0.458467	-17.0709	6.97082e-41	4.63698e-39	81.6079	0.559213	0.353608	-0.205605	7	4755415	F	II	FOXK1	Body	shelf	Body-shelf	chr7:4757802-4758037	rs574308740;rs142905562;rs76028975	0;16;23
cg13682317	-0.2012	0.640633	-17.0598	7.53043e-41	4.98218e-39	81.5307	0.739222	0.538021	-0.2012	11	63898274	F	II	MACROD1	Body	opensea	Body-opensea		rs145611067;rs559384254	18;24
cg23340194	-0.225438	0.57464	-17.0249	9.60417e-41	6.24679e-39	81.2872	0.685105	0.459667	-0.225438	18	155309	R	II		IGR	shelf	IGR-shelf	chr18:158278-159311	rs72856217;rs114006571	31;2
cg11604536	-0.211758	0.467227	-16.9993	1.14792e-40	7.38013e-39	81.1087	0.570988	0.35923	-0.211758	12	12622591	R	II		IGR	opensea	IGR-opensea		rs115595933;rs141619016	38;2
cg21790413	-0.372889	0.423856	-16.9718	1.39083e-40	8.82757e-39	80.9166	0.606571	0.233683	-0.372889	5	12862067	F	II		IGR	opensea	IGR-opensea		rs141250552	1
cg14156592	-0.209184	0.503164	-16.9673	1.43498e-40	9.08587e-39	80.8853	0.605664	0.396481	-0.209184	7	107233619	R	II	BCAP29	Body	opensea	Body-opensea
cg17351890	-0.205058	0.485079	-16.967	1.4382e-40	9.10286e-39	80.8831	0.585558	0.3805	-0.205058	12	122720373	R	II	VPS33A	Body	opensea	Body-opensea
cg22481695	-0.211138	0.491909	-16.9639	1.4694e-40	9.28621e-39	80.8616	0.595367	0.384229	-0.211138	7	127035858	F	II		IGR	shelf	IGR-shelf	chr7:127031854-127033084
cg08358041	-0.200414	0.424033	-16.9317	1.83998e-40	1.14678e-38	80.6365	0.522236	0.321822	-0.200414	4	15691805	R	II	FAM200B	3'UTR	opensea	3'UTR-opensea		rs181328712;rs112445646	37;19
cg09140723	-0.209088	0.413074	-16.9143	2.07678e-40	1.28517e-38	80.5153	0.515527	0.306439	-0.209088	10	72594465	R	II	SGPL1	Body	opensea	Body-opensea		rs573947912;rs191105372;rs7912398	46;42;9
cg10881242	-0.222666	0.313432	-16.9142	2.07857e-40	1.28595e-38	80.5145	0.422538	0.199873	-0.222666	5	171057282	F	I		IGR	island	IGR-island	chr5:171057071-171057340	rs558131353;rs547273704;rs566911227	20;35;36
cg23745290	-0.206403	0.449014	-16.8766	2.70088e-40	1.64493e-38	80.2524	0.550152	0.343748	-0.206403	4	106392021	F	II	PPA2	Body	shelf	Body-shelf	chr4:106394551-106395322
cg24102817	-0.276732	0.731596	-16.853	3.18467e-40	1.92001e-38	80.0875	0.867195	0.590463	-0.276732	6	32427898	F	II		IGR	opensea	IGR-opensea		rs17209119;rs150848225;rs546118748;rs17209126;rs528503109	1;34;46;48;50
cg21651541	-0.204268	0.60243	-16.8469	3.32362e-40	1.99952e-38	80.0447	0.702522	0.498253	-0.204268	15	59583205	F	II	MYO1E	Body	opensea	Body-opensea		rs73425002	38
cg05473257	-0.340912	0.318533	-16.8355	3.60063e-40	2.15594e-38	79.9646	0.485579	0.144668	-0.340912	10	135341443	R	II	CYP2E1	Body	island	Body-island	chr10:135341255-135342561	rs577268888	16
cg11620716	-0.201455	0.212037	-16.8026	4.52929e-40	2.67515e-38	79.735	0.31075	0.109295	-0.201455	5	171057078	R	II		IGR	island	IGR-island	chr5:171057071-171057340	rs543826319	44
cg11032168	-0.220804	0.447603	-16.7934	4.83138e-40	2.84035e-38	79.6704	0.555796	0.334993	-0.220804	1	90473929	R	II	ZNF326	Body	opensea	Body-opensea
cg02379348	-0.202378	0.510604	-16.7896	4.95805e-40	2.9083e-38	79.6445	0.609769	0.407391	-0.202378	10	114781270	F	II	TCF7L2	Body	opensea	Body-opensea		rs138049633;rs10787472	0;27
cg19364765	-0.296111	0.4294	-16.7805	5.28661e-40	3.08919e-38	79.5802	0.574494	0.278383	-0.296111	8	77366948	F	II	LINC01111	Body	opensea	Body-opensea		rs546721433;rs76502708	1;13
cg05860956	-0.237243	0.340725	-16.7539	6.36641e-40	3.68298e-38	79.3942	0.456974	0.219731	-0.237243	12	312595	R	II	SLC6A12	Body	island	Body-island	chr12:312591-313331	rs112886058	21
cg13315147	-0.253717	0.378744	-16.7512	6.4838e-40	3.74824e-38	79.3759	0.503066	0.249349	-0.253717	10	135341528	R	II	CYP2E1	Body	island	Body-island	chr10:135341255-135342561	rs563079533;rs111537354	17;15
cg02769451	-0.209189	0.391126	-16.7107	8.60632e-40	4.88534e-38	79.0925	0.493629	0.28444	-0.209189	1	39826512	F	II	MACF1	Body	opensea	Body-opensea		rs138390862;rs147189398;rs142917322;rs148404744;rs530204751	9;11;32;34;41
cg06524923	-0.200593	0.405897	-16.7062	8.88172e-40	5.03157e-38	79.061	0.504188	0.303594	-0.200593	2	28291160	R	II	BRE	Body	opensea	Body-opensea		rs190907177;rs552029412	14;1
cg11935287	-0.203545	0.344044	-16.6997	9.29771e-40	5.25145e-38	79.0152	0.443781	0.240236	-0.203545	9	4138322	R	II	GLIS3	5'UTR	opensea	5'UTR-opensea		rs529687776;rs549498435	15;1
cg12475879	-0.202216	0.497259	-16.6817	1.05416e-39	5.90233e-38	78.8896	0.596344	0.394129	-0.202216	17	14251824	F	II		IGR	shelf	IGR-shelf	chr17:14248391-14248721	rs140064202;rs62056075	1;51
cg12162100	-0.206102	0.461547	-16.6488	1.32747e-39	7.33426e-38	78.6589	0.562537	0.356435	-0.206102	8	87529647	R	II	CPNE3	5'UTR	shelf	5'UTR-shelf	chr8:87526560-87527272	rs576773970	19
cg15320980	-0.326126	0.44033	-16.5813	2.12815e-39	1.14675e-37	78.1865	0.600132	0.274006	-0.326126	8	582908	F	II		IGR	opensea	IGR-opensea		rs1046060;rs372382751;rs182390158;rs55671727	7;25;33;37
cg24597564	-0.20466	0.428055	-16.5687	2.32465e-39	1.24652e-37	78.0982	0.528338	0.323679	-0.20466	5	58426442	F	II	PDE4D	Body	opensea	Body-opensea		rs115235991	33
cg05850870	-0.221701	0.79043	-16.5605	2.46263e-39	1.31647e-37	78.0405	0.899064	0.677362	-0.221701	2	75121844	F	II		IGR	opensea	IGR-opensea		rs189240697;rs148817216;rs116608035	0;1;15
cg08314849	-0.204457	0.385489	-16.4642	4.83459e-39	2.4842e-37	77.3654	0.485673	0.281216	-0.204457	2	25192865	R	II	DNAJC27	Body	shore	Body-shore	chr2:25194140-25195214	rs553064181	38
cg19005485	-0.218404	0.485092	-16.4453	5.5193e-39	2.81419e-37	77.2329	0.59211	0.373706	-0.218404	3	197272328	F	II	BDH1	Body	opensea	Body-opensea		rs148547814;rs548084252;rs13073953	0;1;50
cg15725873	-0.205345	0.471728	-16.4364	5.87569e-39	2.98621e-37	77.1703	0.572347	0.367002	-0.205345	6	110022770	R	II	FIG4	Body	opensea	Body-opensea
cg27142884	-0.214222	0.450356	-16.4175	6.70593e-39	3.38123e-37	77.038	0.555325	0.341103	-0.214222	20	2233272	R	II		IGR	opensea	IGR-opensea		rs2064846;rs71337382;rs556678176;rs2064847;rs545423743;rs183504821	22;22;21;20;14;2
cg20652636	-0.238236	0.516786	-16.4051	7.31455e-39	3.67098e-37	76.9511	0.633522	0.395286	-0.238236	2	85656009	F	II		IGR	opensea	IGR-opensea		rs554374538;rs140055098	0;12
cg08861456	-0.205182	0.499575	-16.3795	8.75565e-39	4.35263e-37	76.7712	0.600114	0.394932	-0.205182	1	248100276	F	II	OR2L13	TSS1500	shore	TSS1500-shore	chr1:248100325-248100726	rs572041306;rs536140245;rs554804100	12;16;50
cg13941682	-0.211697	0.522279	-16.3779	8.8518e-39	4.39597e-37	76.7602	0.62601	0.414314	-0.211697	4	702545	R	II	PCGF3	5'UTR	shelf	5'UTR-shelf	chr4:698302-698692
cg23750393	-0.213372	0.516258	-16.364	9.75898e-39	4.81752e-37	76.6626	0.620811	0.407438	-0.213372	8	72742060	R	II		IGR	opensea	IGR-opensea		rs185582161	34
cg01786048	-0.223233	0.273938	-16.3469	1.10036e-38	5.39965e-37	76.5425	0.383322	0.160089	-0.223233	2	239035964	R	II	ESPNL	Body	shore	Body-shore	chr2:239037357-239037583	rs536041011;rs12471185;rs572508229;rs186635580	38;29;18;1
cg05194426	-0.31082	0.464424	-16.3366	1.18267e-38	5.77848e-37	76.4703	0.616726	0.305906	-0.31082	10	135343193	R	II	CYP2E1	Body	shore	Body-shore	chr10:135341255-135342561
cg01253753	-0.200678	0.397637	-16.3039	1.48858e-38	7.17256e-37	76.2401	0.49597	0.295292	-0.200678	12	8666295	F	II	CLEC4D	1stExon	opensea	1stExon-opensea		rs201476517;rs73250517;rs73250518	0;1;39
cg21138405	-0.221514	0.322668	-16.2744	1.8301e-38	8.71814e-37	76.0335	0.431209	0.209696	-0.221514	5	131827807	R	II	IRF1	TSS1500	shore	TSS1500-shore	chr5:131825842-131826935	rs41525648;rs564901272;rs184972087	34;23;2
cg12759361	-0.203793	0.429605	-16.2447	2.25515e-38	1.06062e-36	75.8245	0.529464	0.325671	-0.203793	12	92584982	F	II		IGR	opensea	IGR-opensea		rs527266228	1
cg13714644	-0.367699	0.632966	-16.2354	2.40686e-38	1.12771e-36	75.7593	0.813139	0.445439	-0.367699	11	108741277	R	II	DDX10	Body	opensea	Body-opensea
cg24312537	-0.215115	0.514856	-16.2074	2.93072e-38	1.35699e-36	75.5623	0.620262	0.405147	-0.215115	8	38831332	R	II	HTRA4	TSS1500	shore	TSS1500-shore	chr8:38831592-38832353	rs112114509	2
cg05417534	-0.208899	0.484386	-16.2049	2.98341e-38	1.37999e-36	75.5445	0.586746	0.377847	-0.208899	9	3256732	R	II	RFX3	Body	opensea	Body-opensea
cg13099313	-0.203245	0.462176	-16.1972	3.14736e-38	1.45126e-36	75.491	0.561766	0.358521	-0.203245	5	36940505	R	II	NIPBL	5'UTR	opensea	5'UTR-opensea		rs185044525;rs566008343	23;13
cg13996193	-0.209575	0.465973	-16.0956	6.42872e-38	2.84269e-36	74.7764	0.568664	0.35909	-0.209575	8	19533749	F	II	CSGALNACT1	Body	opensea	Body-opensea		rs191321154;rs571916548;rs534790558	0;6;30
cg22338369	-0.205853	0.474484	-16.0144	1.13808e-37	4.87211e-36	74.2049	0.575352	0.369499	-0.205853	11	103924910	F	II	PDGFD	Body	opensea	Body-opensea		rs540505886;rs190605887;rs182089209;rs111394164;rs552342145	0;18;19;37;51
cg10862468	-0.29779	0.369121	-16.003	1.23356e-37	5.25544e-36	74.1243	0.515037	0.217248	-0.29779	10	135342218	F	II	CYP2E1	Body	island	Body-island	chr10:135341255-135342561	rs28371741;rs190865156;rs536911142;rs943975	0;8;39;42
cg02233041	-0.203537	0.38055	-15.9783	1.46756e-37	6.19068e-36	73.9505	0.480283	0.276746	-0.203537	4	122085560	R	II	TNIP3	TSS200	opensea	TSS200-opensea		rs116665727	46
cg23372523	-0.202331	0.402023	-15.9736	1.51655e-37	6.38706e-36	73.9177	0.501165	0.298834	-0.202331	12	122760960	F	II	CLIP1	Body	opensea	Body-opensea		rs574821941	22
cg11216153	-0.201839	0.428344	-15.9299	2.06377e-37	8.53908e-36	73.6095	0.527245	0.325406	-0.201839	4	108921304	R	II	HADH	Body	opensea	Body-opensea		rs574755965;rs78345005	39;9
cg00299286	-0.274305	0.286812	-15.9218	2.184e-37	9.0147e-36	73.5528	0.421222	0.146917	-0.274305	5	180478185	R	II	BTNL9	Body	shore	Body-shore	chr5:180479585-180480959
cg02925187	0.200183	0.554697	15.8695	3.1577e-37	1.27804e-35	73.184	0.456607	0.656791	0.200183	13	114886195	F	II	RASA3	Body	opensea	Body-opensea		rs549656759	19
cg09447675	-0.213108	0.473063	-15.8497	3.6315e-37	1.45949e-35	73.0441	0.577486	0.364378	-0.213108	12	46877466	R	II		IGR	opensea	IGR-opensea		rs7964767;rs570097668;rs149830418	39;36;1
cg09342997	-0.200497	0.454644	-15.8496	3.63188e-37	1.45951e-35	73.044	0.552888	0.35239	-0.200497	7	129339065	F	II	NRF1	Body	opensea	Body-opensea		rs565697116;rs371915342	0;6
cg24276541	-0.209992	0.49559	-15.8031	5.0437e-37	1.98807e-35	72.7155	0.598486	0.388494	-0.209992	11	59806469	F	II	OOSP2	TSS1500	opensea	TSS1500-opensea		rs78436010	10
cg06568056	0.288188	0.333498	15.7952	5.32959e-37	2.09447e-35	72.6603	0.192286	0.480474	0.288188	5	55444662	R	I	ANKRD55	Body	opensea	Body-opensea		rs532650774;rs12515884;rs559895678;rs530286250;rs548512933	38;24;19;7;6
cg13391479	0.221747	0.501051	15.7017	1.03102e-36	3.90643e-35	72.0002	0.392394	0.614142	0.221747	4	184270469	R	II		IGR	opensea	IGR-opensea		rs2309866;rs34824420;rs560680294;rs143952988	42;35;7;1
cg01701207	-0.202505	0.497184	-15.6794	1.20638e-36	4.53555e-35	71.8431	0.596411	0.393906	-0.202505	16	70597619	R	II	SF3B3	Body	opensea	Body-opensea		rs553060715;rs542057286	30;2
cg10827754	-0.200959	0.456169	-15.6584	1.39942e-36	5.22017e-35	71.6946	0.554639	0.35368	-0.200959	2	101038262	F	II		IGR	shelf	IGR-shelf	chr2:101033606-101034296
cg16810724	0.219942	0.677457	15.6424	1.56661e-36	5.81112e-35	71.5817	0.569686	0.789628	0.219942	1	110752159	F	II	KCNC4-AS1	Body	shore	Body-shore	chr1:110752256-110754794	rs527901734;rs547527688;rs570921848	1;36;45
cg24592500	-0.266964	0.593629	-15.6119	1.94196e-36	7.12288e-35	71.3669	0.724441	0.457477	-0.266964	1	2863801	R	II		IGR	opensea	IGR-opensea		rs534797228;rs77815797;rs577661846;rs543051443	30;19;2;1
cg17477052	-0.207443	0.221241	-15.5499	3.01004e-36	1.07985e-34	70.9285	0.322888	0.115445	-0.207443	10	71596731	F	I	COL13A1	Body	opensea	Body-opensea		rs546534594;rs571519146	1;45
cg25065997	-0.207279	0.478508	-15.5365	3.30766e-36	1.18069e-34	70.8342	0.580075	0.372796	-0.207279	14	50300322	F	II	NEMF	Body	opensea	Body-opensea		rs191831756	49
cg01578633	-0.271628	0.487358	-15.4612	5.63138e-36	1.95223e-34	70.302	0.620456	0.348828	-0.271628	11	57159066	R	II	PRG2	TSS1500	opensea	TSS1500-opensea		rs7121288;rs115744153	49;47
cg23210971	-0.204148	0.485508	-15.4152	7.79444e-36	2.65995e-34	69.9768	0.58554	0.381392	-0.204148	4	88049275	R	II	AFF1	Body	opensea	Body-opensea		rs147874007;rs567137913	24;2
cg18467790	-0.562668	0.530991	-15.3892	9.36775e-36	3.16556e-34	69.7929	0.806699	0.244031	-0.562668	7	4871879	F	II	RADIL	Body	shelf	Body-shelf	chr7:4874104-4875095	rs3830494	1
cg07440867	-0.207042	0.343632	-15.3721	1.05671e-35	3.54655e-34	69.6724	0.445083	0.23804	-0.207042	1	205509139	F	II		IGR	opensea	IGR-opensea		rs150181171	0
cg26662672	-0.275896	0.372284	-15.2995	1.76538e-35	5.77186e-34	69.1591	0.507473	0.231577	-0.275896	22	51094766	R	II		IGR	opensea	IGR-opensea		rs150182462	37
cg01675596	0.215358	0.417189	15.2579	2.36939e-35	7.62725e-34	68.8648	0.311663	0.527021	0.215358	8	145911897	F	II		IGR	island	IGR-island	chr8:145909676-145912846
cg17172308	-0.258377	0.260627	-15.2526	2.46028e-35	7.90082e-34	68.8272	0.387232	0.128854	-0.258377	6	168533631	R	I		IGR	shelf	IGR-shelf	chr6:168529982-168530307	rs117263735	1
cg20433858	-0.2285	0.325498	-15.168	4.47716e-35	1.39239e-33	68.2284	0.437463	0.208963	-0.2285	1	248101009	R	II	OR2L13	5'UTR	shore	5'UTR-shore	chr1:248100325-248100726	rs547101923;rs145100649	25;22
cg17920646	0.411745	0.588107	15.1667	4.5194e-35	1.40476e-33	68.219	0.386352	0.798097	0.411745	8	216578	R	I		IGR	island	IGR-island	chr8:216352-216828	rs573063596;rs542064006	13;6
cg11601967	-0.221559	0.690023	-15.1656	4.55313e-35	1.4147e-33	68.2116	0.798587	0.577028	-0.221559	7	1886391	F	II	MAD1L1	Body	shore	Body-shore	chr7:1885033-1885402	rs561234374	31
cg01501399	-0.208458	0.356375	-15.0601	9.61146e-35	2.88326e-33	67.4644	0.458519	0.250062	-0.208458	13	27557211	F	II		IGR	opensea	IGR-opensea		rs561153102;rs75735440;rs549045460	1;4;26
cg07821959	-0.219918	0.855695	-15.0258	1.22492e-34	3.63448e-33	67.2219	0.963454	0.743537	-0.219918	6	16851639	R	II		IGR	opensea	IGR-opensea		rs536456968;rs556303777;rs145141401;rs113425901;rs60499857	49;36;34;2;1
cg00321709	-0.355151	0.374216	-15.0227	1.25219e-34	3.71151e-33	67.1999	0.548241	0.193089	-0.355151	10	135341933	R	II	CYP2E1	Body	island	Body-island	chr10:135341255-135342561	rs41299408;rs557673666;rs113035133;rs536677362	49;19;4;3
cg00785941	-0.267561	0.214933	-15.0176	1.29826e-34	3.84216e-33	67.1637	0.346037	0.0784768	-0.267561	1	248100591	F	II	OR2L13	1stExon	island	1stExon-island	chr1:248100325-248100726	rs111834065;rs189469849	35;40
cg15111440	-0.20176	0.264615	-14.9396	2.25699e-34	6.486e-33	66.6107	0.363478	0.161718	-0.20176	8	22941856	R	II	LOC254896	TSS200	opensea	TSS200-opensea		rs7834950;rs544877873	40;25
cg09506600	-0.205448	0.652857	-14.9099	2.78494e-34	7.91376e-33	66.4006	0.753527	0.548079	-0.205448	1	248100228	F	I	OR2L13	TSS1500	shore	TSS1500-shore	chr1:248100325-248100726
cg09972436	0.480664	0.538922	14.9073	2.83708e-34	8.05321e-33	66.382	0.303397	0.784061	0.480664	1	152572044	F	II	LCE3C	TSS1500	opensea	TSS1500-opensea		rs114915397;rs73019250	1;44
cg14255237	-0.220278	0.518869	-14.8865	3.28741e-34	9.26426e-33	66.2347	0.626805	0.406527	-0.220278	9	136572378	R	II	SARDH	Body	opensea	Body-opensea		rs551916758;rs79105233;rs531388827	37;30;2
cg14687298	-0.317798	0.405404	-14.6892	1.33113e-33	3.50871e-32	64.8364	0.561125	0.243327	-0.317798	12	31272119	R	I		IGR	opensea	IGR-opensea		rs528838084;rs76915471;rs548594123;rs80045256;rs568580167	50;35;32;27;7
cg17292337	-0.330806	0.362834	-14.6773	1.44896e-33	3.80143e-32	64.7515	0.524929	0.194123	-0.330806	12	31272112	R	II		IGR	opensea	IGR-opensea		rs78796754;rs528838084;rs76915471;rs548594123;rs80045256	45;43;28;25;20
cg27266060	-0.323622	0.423317	-14.6508	1.74822e-33	4.54697e-32	64.5638	0.581892	0.25827	-0.323622	8	22091797	R	II		IGR	shelf	IGR-shelf	chr8:22089367-22089668	rs115093714;rs193048950	30;1
cg14815891	-0.238696	0.469921	-14.6074	2.37912e-33	6.08878e-32	64.2558	0.586882	0.348186	-0.238696	20	29611903	R	I	FRG1B	Body	island	Body-island	chr20:29611520-29612357	rs548363498;rs568541696;rs533898528;rs547808033	51;23;21;12
cg13081526	-0.315475	0.567801	-14.5654	3.20387e-33	8.09665e-32	63.9582	0.722384	0.406909	-0.315475	6	32449961	R	II		IGR	opensea	IGR-opensea		rs34867634;rs35429512;rs141741931;rs370322018;rs13203280	31;28;17;7;2
cg02407415	-0.294966	0.256893	-14.5339	4.00782e-33	1.00202e-31	63.7344	0.401427	0.10646	-0.294966	16	857454	F	I	PRR25	Body	island	Body-island	chr16:857341-858025
cg18105134	-0.384879	0.582222	-14.4102	9.63569e-33	2.30826e-31	62.8574	0.770813	0.385934	-0.384879	13	113819100	F	II	PROZ	Body	opensea	Body-opensea		rs553971008;rs572177703;rs539514944	0;1;22
cg11445109	-0.299295	0.266557	-14.3147	1.89812e-32	4.39837e-31	62.1797	0.413211	0.113916	-0.299295	10	135343248	F	I	CYP2E1	Body	shore	Body-shore	chr10:135341255-135342561
cg11265221	0.301371	0.454542	14.2542	2.91607e-32	6.61822e-31	61.7505	0.30687	0.608241	0.301371	4	175241684	F	II	CEP44	Body	opensea	Body-opensea		rs553534085	42
cg14991251	-0.23436	0.544385	-14.1172	7.71296e-32	1.67386e-30	60.7783	0.659221	0.424861	-0.23436	2	24432862	R	II	ITSN2	Body	opensea	Body-opensea		rs143508451;rs148365890;rs2303296;rs554100042	47;29;25;7
cg04736673	-0.248544	0.393422	-14.0815	9.93813e-32	2.13097e-30	60.5249	0.515208	0.266665	-0.248544	10	61647141	F	II	CCDC6	Body	opensea	Body-opensea		rs183166261;rs1171819	1;12
cg10815657	-0.213075	0.667172	-14.0302	1.43114e-31	3.0142e-30	60.1605	0.771579	0.558504	-0.213075	19	289902	F	I	PPAP2C	Body	shore	Body-shore	chr19:290594-292249	rs143668722;rs571793816;rs539125218;rs551127878;rs144006874;rs114778907;rs193058171;rs567561077	1;1;8;16;17;20;21;44
cg16100486	-0.224622	0.845526	-14.0252	1.48236e-31	3.11688e-30	60.1253	0.95559	0.730969	-0.224622	6	167263401	R	II	RPS6KA2	Body	opensea	Body-opensea		rs745118;rs551038071;rs76144932	9;2;1
cg17479757	-0.205551	0.351957	-13.9784	2.06689e-31	4.27743e-30	59.7931	0.452677	0.247126	-0.205551	1	40558722	F	II	PPT1	Body	shelf	Body-shelf	chr1:40562666-40563128	rs577440279;rs546302650	0;43
cg20507276	-0.346329	0.247748	-13.972	2.16243e-31	4.46459e-30	59.748	0.41745	0.0711208	-0.346329	1	248100600	F	II	OR2L13	1stExon	island	1stExon-island	chr1:248100325-248100726	rs111834065;rs189469849;rs537079064	26;31;47
cg02254947	-0.208129	0.321934	-13.9648	2.27566e-31	4.6877e-30	59.6969	0.423917	0.215788	-0.208129	21	40361754	F	II		IGR	opensea	IGR-opensea		rs568259527;rs537284690;rs115558278;rs74321210;rs539183313	1;8;13;18;38
cg22444562	0.500626	0.367358	13.9353	2.80583e-31	5.724e-30	59.4877	0.122051	0.622677	0.500626	2	207090465	F	II	GPR1-AS	Body	opensea	Body-opensea
cg15971518	-0.317595	0.289232	-13.9156	3.2283e-31	6.54497e-30	59.3475	0.444853	0.127258	-0.317595	11	57159174	R	II	PRG2	TSS1500	opensea	TSS1500-opensea		rs549384200	8
cg21517022	-0.27694	0.796603	-13.7895	7.9003e-31	1.53822e-29	58.4532	0.932303	0.655363	-0.27694	18	30030173	R	II	GAREM	Body	opensea	Body-opensea		rs574769838	1
cg10317314	-0.295926	0.349192	-13.7238	1.25956e-30	2.4024e-29	57.9871	0.494196	0.19827	-0.295926	12	31272114	R	I		IGR	opensea	IGR-opensea		rs78796754;rs528838084;rs76915471;rs548594123;rs80045256;rs568580167	47;45;30;27;22;2
cg24530264	-0.268737	0.202254	-13.6872	1.63398e-30	3.07771e-29	57.727	0.333936	0.0651982	-0.268737	10	135342620	R	II	CYP2E1	Body	shore	Body-shore	chr10:135341255-135342561	rs8192769	39
cg22620746	-0.201946	0.595458	-13.6373	2.32843e-30	4.31217e-29	57.3731	0.694412	0.492466	-0.201946	19	22234992	F	I	ZNF257	TSS1500	opensea	TSS1500-opensea		rs570016001	2
cg25303761	0.332547	0.378489	13.6145	2.73665e-30	5.03318e-29	57.2117	0.21554	0.548088	0.332547	1	31256028	R	II		IGR	opensea	IGR-opensea		rs570736641	24
cg08395793	-0.242752	0.241438	-13.6075	2.87691e-30	5.27727e-29	57.1618	0.360386	0.117635	-0.242752	16	858205	R	I	PRR25	Body	shore	Body-shore	chr16:857341-858025	rs540954557;rs559580965;rs529886745	42;14;2
cg06275774	0.233369	0.501178	13.5836	3.4079e-30	6.20577e-29	56.9926	0.386827	0.620197	0.233369	1	233151949	R	II	PCNXL2	Body	opensea	Body-opensea
cg24795173	-0.263843	0.443903	-13.5354	4.79847e-30	8.59763e-29	56.6507	0.573186	0.309343	-0.263843	10	108751940	R	II	SORCS1	Body	opensea	Body-opensea		rs559167394;rs572703010;rs191388964	51;31;1
cg19469447	-0.278584	0.272731	-13.5266	5.10823e-30	9.12396e-29	56.5882	0.409238	0.130654	-0.278584	10	135341870	F	II	CYP2E1	Body	island	Body-island	chr10:135341255-135342561	rs41299408;rs557673666	16;46
cg00638797	-0.241686	0.599915	-13.4769	7.26667e-30	1.27676e-28	56.2361	0.718341	0.476655	-0.241686	15	52447793	F	II	GNB5	Body	opensea	Body-opensea		rs114978469;rs28409853	6;46
cg06986743	-0.242925	0.629524	-13.4743	7.40332e-30	1.29959e-28	56.2175	0.748557	0.505633	-0.242925	6	158479152	F	II	SYNJ2	Body	opensea	Body-opensea
cg18984983	-0.280477	0.235431	-13.4686	7.70865e-30	1.35083e-28	56.1771	0.372864	0.0923876	-0.280477	10	135342936	F	II	CYP2E1	Body	shore	Body-shore	chr10:135341255-135342561	rs537642960	33
cg03377939	-0.246114	0.513197	-13.3999	1.25463e-29	2.15083e-28	55.6905	0.633793	0.387679	-0.246114	16	31171314	F	II		IGR	opensea	IGR-opensea		rs184263100	40
cg08535604	-0.203339	0.278008	-13.3542	1.73536e-29	2.92979e-28	55.3664	0.377644	0.174305	-0.203339	2	110316196	F	II	2023-09-10	Body	opensea	Body-opensea		rs572230761;rs180973687;rs34557890;rs186012181;rs140580906;rs73953160	0;1;12;13;23;31
cg23100626	0.233597	0.645643	13.2935	2.66835e-29	4.42125e-28	54.9367	0.53118	0.764777	0.233597	2	96804247	R	II	ASTL	TSS200	opensea	TSS200-opensea		rs371392620	14
cg11883129	-0.283339	0.635807	-13.2384	3.94426e-29	6.41659e-28	54.5463	0.774643	0.491304	-0.283339	2	48569029	R	II	FOXN2	5'UTR	opensea	5'UTR-opensea		rs150902949;rs574490597	43;13
cg21598751	-0.250288	0.81451	-13.2384	3.94577e-29	6.4189e-28	54.5459	0.937151	0.686863	-0.250288	1	159791473	F	II		IGR	opensea	IGR-opensea		rs571035015;rs149428053	17;39
cg17395555	0.340306	0.580318	13.1365	8.12409e-29	1.27707e-27	53.8246	0.413569	0.753874	0.340306	5	108820864	R	II		IGR	opensea	IGR-opensea		rs576644318;rs190938970;rs11748201;rs138011711	40;29;15;2
cg24433124	-0.359041	0.54998	-13.1299	8.51374e-29	1.33546e-27	53.7778	0.72591	0.366869	-0.359041	6	30755968	F	II		IGR	opensea	IGR-opensea
cg07253311	-0.353877	0.721502	-13.1036	1.02553e-28	1.59536e-27	53.5919	0.894902	0.541025	-0.353877	2	175976580	R	II	ATF2	Body	opensea	Body-opensea		rs144555631;rs35810725	14;1
cg08634229	0.275114	0.540557	13.0703	1.29829e-28	1.9982e-27	53.3564	0.405752	0.680865	0.275114	6	169326603	R	I		IGR	opensea	IGR-opensea		rs184870609;rs530249611;rs537646482;rs111489886	39;18;16;1
cg07613115	0.22244	0.683616	13.0626	1.3712e-28	2.10609e-27	53.3018	0.57462	0.79706	0.22244	8	130639514	R	II	CCDC26	Body	opensea	Body-opensea
cg26167301	-0.252389	0.423963	-12.9757	2.53761e-28	3.79078e-27	52.6871	0.547634	0.295245	-0.252389	22	30308934	R	II	MTMR3	5'UTR	opensea	5'UTR-opensea
cg06609049	-0.209075	0.28859	-12.937	3.33677e-28	4.92397e-27	52.4137	0.391037	0.181962	-0.209075	19	2785107	R	II	THOP1	TSS1500	shore	TSS1500-shore	chr19:2785211-2785839
cg11045746	-0.214217	0.286431	-12.9279	3.55798e-28	5.23422e-27	52.3496	0.391397	0.17718	-0.214217	6	116783807	F	II	FAM26F	Body	shore	Body-shore	chr6:116783067-116783678	rs535196241;rs556617380	16;27
cg14087524	0.209207	0.580402	12.9167	3.85243e-28	5.6467e-27	52.2702	0.47789	0.687098	0.209207	1	38349487	R	II	INPP5B	Body	opensea	Body-opensea		rs561638153;rs529157822	20;4
cg03363289	-0.257286	0.458058	-12.8756	5.15172e-28	7.451e-27	51.98	0.584128	0.326842	-0.257286	9	124990165	R	II	LHX6	Body	island	Body-island	chr9:124987743-124991086
cg22241571	0.220904	0.699475	12.8701	5.35921e-28	7.73785e-27	51.9405	0.591231	0.812136	0.220904	3	192140843	R	II	FGF12	Body	opensea	Body-opensea		rs147962815;rs140428580	2;1
cg15764445	-0.201463	0.635391	-12.8576	5.85497e-28	8.42041e-27	51.8522	0.734108	0.532645	-0.201463	21	47790046	R	II	PCNT	Body	opensea	Body-opensea		rs551883813;rs570525391;rs3788259	44;22;13
cg21042336	-0.20441	0.575892	-12.842	6.53587e-28	9.35389e-27	51.7423	0.676053	0.471643	-0.20441	18	21978403	F	II	OSBPL1A	TSS1500	shore	TSS1500-shore	chr18:21977275-21978110
cg11760587	-0.204382	0.5257	-12.8193	7.67387e-28	1.09112e-26	51.5821	0.625847	0.421465	-0.204382	16	71570433	F	II	CHST4	5'UTR	opensea	5'UTR-opensea		rs544715753;rs562807987;rs530326096;rs548331407;rs560498259	0;1;15;44;50
cg26964426	-0.203653	0.716898	-12.7639	1.13603e-27	1.5883e-26	51.1904	0.816688	0.613034	-0.203653	16	85455911	R	II		IGR	opensea	IGR-opensea
cg25277809	-0.342486	0.407345	-12.6316	2.89212e-27	3.88089e-26	50.2574	0.575163	0.232677	-0.342486	2	128453484	F	II		IGR	shore	IGR-shore	chr2:128453174-128453446	rs187032610;rs11692777	20;23
cg03748376	-0.269986	0.218815	-12.6084	3.40892e-27	4.54056e-26	50.0933	0.351108	0.0811223	-0.269986	1	248100585	F	I	OR2L13	1stExon	island	1stExon-island	chr1:248100325-248100726	rs111834065;rs189469849	41;46
cg03864958	0.225826	0.581239	12.6014	3.58177e-27	4.76062e-26	50.0439	0.470585	0.69641	0.225826	4	10174168	R	II		IGR	opensea	IGR-opensea		rs569542092;rs4697718;rs4697719	35;31;12
cg03116837	0.223347	0.666707	12.538	5.60183e-27	7.30536e-26	49.5974	0.557267	0.780614	0.223347	8	216703	R	II		IGR	island	IGR-island	chr8:216352-216828
cg08167410	-0.28938	0.689871	-12.5323	5.83166e-27	7.59242e-26	49.5573	0.831667	0.542288	-0.28938	9	37062050	R	II		IGR	opensea	IGR-opensea		rs561410762	6
cg11136343	-0.201996	0.363031	-12.4787	8.51439e-27	1.09015e-25	49.1795	0.462009	0.260014	-0.201996	5	163273702	R	II		IGR	opensea	IGR-opensea		rs147030547;rs559808050;rs369884706	41;33;14
cg00674440	-0.211533	0.382264	-12.4253	1.24053e-26	1.56137e-25	48.8038	0.485915	0.274382	-0.211533	11	47339067	F	II	MADD	Body	opensea	Body-opensea		rs547628135;rs183137945	0;24
cg05698732	-0.234982	0.854649	-12.4143	1.34097e-26	1.68143e-25	48.7261	0.969791	0.734808	-0.234982	13	110816607	F	II	COL4A1	Body	opensea	Body-opensea		rs140710935;rs182669033	0;1
cg15243603	-0.247761	0.574548	-12.3923	1.56623e-26	1.95111e-25	48.5711	0.695951	0.44819	-0.247761	9	92726985	R	II		IGR	opensea	IGR-opensea		rs10993330;rs532374543;rs552253579	28;24;2
cg04657470	-0.21282	0.221664	-12.2421	4.51207e-26	5.36685e-25	47.5151	0.325946	0.113126	-0.21282	2	198365150	R	I	HSPE1	1stExon	island	1stExon-island	chr2:198363689-198365405	rs530775536;rs377047558;rs370142828	42;23;21
cg15837308	-0.221851	0.662974	-12.1911	6.45628e-26	7.56038e-25	47.1576	0.77168	0.54983	-0.221851	6	32427751	F	II		IGR	opensea	IGR-opensea		rs377167605;rs537383262;rs9268832	1;7;38
cg14704780	-0.21098	0.715974	-12.0812	1.39884e-25	1.58415e-24	46.3861	0.819354	0.608374	-0.21098	6	32305106	R	II	C6orf10	Body	opensea	Body-opensea		rs113097589	5
cg13023205	0.302258	0.554665	12.0745	1.46636e-25	1.6574e-24	46.339	0.406558	0.708816	0.302258	17	81060243	R	II		IGR	shore	IGR-shore	chr17:81061938-81062324
cg12262617	0.428318	0.427556	12.0714	1.49829e-25	1.69201e-24	46.3175	0.21768	0.645998	0.428318	5	150677795	F	II	SLC36A3	Body	opensea	Body-opensea		rs374655843;rs3926389;rs55836179	1;11;46
cg16106427	-0.248265	0.511163	-12.0168	2.19799e-25	2.44199e-24	45.9352	0.632813	0.384548	-0.248265	10	134045609	F	II	STK32C	Body	shelf	Body-shelf	chr10:134041499-134041784	rs566202371;rs182713948	16;21
cg08944170	-0.292699	0.233107	-11.968	3.09688e-25	3.38651e-24	45.5931	0.376529	0.0838303	-0.292699	1	248100614	F	II	OR2L13	1stExon	island	1stExon-island	chr1:248100325-248100726	rs111834065;rs189469849;rs537079064;rs558978182	12;17;33;49
cg03185552	0.240436	0.59617	11.9478	3.56776e-25	3.87785e-24	45.4519	0.478356	0.718792	0.240436	17	81060259	R	II		IGR	shore	IGR-shore	chr17:81061938-81062324
cg12534199	-0.387894	0.396545	-11.9455	3.62594e-25	3.93874e-24	45.4358	0.586613	0.198719	-0.387894	3	109117978	R	II		IGR	opensea	IGR-opensea		rs530665614;rs7642595	12;1
cg03749207	-0.229361	0.2033	-11.8837	5.59231e-25	5.96214e-24	45.0035	0.315687	0.0863256	-0.229361	16	857863	F	I	PRR25	Body	island	Body-island	chr16:857341-858025	rs554814589	38
cg04259027	-0.23337	0.552074	-11.8806	5.71377e-25	6.08616e-24	44.9821	0.666426	0.433055	-0.23337	2	36695610	F	II	CRIM1	Body	opensea	Body-opensea		rs567949967;rs848556;rs114342528;rs144255541	4;10;18;40
cg24443494	0.229069	0.648214	11.846	7.28019e-25	7.67328e-24	44.7404	0.53597	0.765039	0.229069	10	125844291	F	II	CHST15	5'UTR	opensea	5'UTR-opensea		rs114667170;rs567283111	11;29
cg10786572	0.360532	0.641105	11.8414	7.52361e-25	7.91803e-24	44.7076	0.464445	0.824977	0.360532	10	54632322	R	II		IGR	shore	IGR-shore	chr10:54631211-54631426	rs78528410;rs575389909;rs10508976;rs554571566;rs34346772	44;38;25;23;1
cg11173447	-0.200038	0.544514	-11.8131	9.17151e-25	9.57365e-24	44.51	0.642532	0.442495	-0.200038	8	35009729	R	II		IGR	opensea	IGR-opensea		rs117309875	37
cg08122386	-0.206165	0.228358	-11.8121	9.23609e-25	9.63818e-24	44.503	0.329379	0.123214	-0.206165	6	26195954	R	II		IGR	shore	IGR-shore	chr6:26197070-26197537	rs806791;rs572344376	51;45
cg10618621	-0.260272	0.737446	-11.5473	5.87608e-24	5.66658e-23	42.6576	0.864979	0.604707	-0.260272	12	16342991	R	II	SLC15A5	Body	opensea	Body-opensea		rs544108649;rs3915244;rs574263169;rs184943510	47;22;2;1
cg14317384	0.29338	0.629173	11.5398	6.18979e-24	5.95777e-23	42.6057	0.485417	0.778797	0.29338	8	216788	R	I		IGR	island	IGR-island	chr8:216352-216828	rs151017462;rs544750866	29;12
cg04798314	-0.346034	0.774938	-11.517	7.25841e-24	6.93467e-23	42.4469	0.944494	0.598461	-0.346034	1	246668601	F	II	SMYD3	Body	shore	Body-shore	chr1:246670148-246670768	rs575074670	40
cg04554929	-0.280356	0.209798	-11.4436	1.21061e-23	1.13259e-22	41.9368	0.347172	0.0668159	-0.280356	8	105342491	R	I		IGR	island	IGR-island	chr8:105342213-105342558	rs71303447;rs113515495	24;17
cg14096311	0.221873	0.293964	11.3832	1.84319e-23	1.69358e-22	41.5177	0.185246	0.407119	0.221873	4	152117184	F	II	SH3D19	5'UTR	opensea	5'UTR-opensea
cg08922308	-0.236071	0.461878	-11.3567	2.21586e-23	2.02049e-22	41.3341	0.577553	0.341482	-0.236071	12	95226993	F	II	MIR492	TSS1500	opensea	TSS1500-opensea		rs118141542;rs138516712;rs183969571	5;18;47
cg02238229	0.283051	0.568013	11.3371	2.53847e-23	2.30186e-22	41.1986	0.429318	0.71237	0.283051	14	106373139	F	II		IGR	opensea	IGR-opensea		rs369712852;rs572642976;rs536430192;rs569266898	1;37;46;47
cg11059159	-0.258872	0.490389	-11.3261	2.74106e-23	2.47802e-22	41.122	0.617236	0.358365	-0.258872	2	128453445	F	II		IGR	island	IGR-island	chr2:128453174-128453446	rs373169366	20
cg10939912	-0.354183	0.351225	-11.3243	2.77468e-23	2.50644e-22	41.1099	0.524774	0.170591	-0.354183	21	44158422	F	II	PDE9A	5'UTR	opensea	5'UTR-opensea		rs535813580;rs554659014;rs75905062;rs58923164;rs564974315;rs139578830	0;6;25;29;42;51
cg20347269	-0.233906	0.525972	-11.162	8.5541e-23	7.37615e-22	39.9876	0.640586	0.40668	-0.233906	17	3808157	F	II	P2RX1	ExonBnd	opensea	ExonBnd-opensea		rs557187031;rs574005627;rs536413294;rs199592470	0;1;22;25
cg15487187	-0.237394	0.426479	-11.1581	8.79199e-23	7.57284e-22	39.9602	0.542802	0.305408	-0.237394	22	22555410	R	II		IGR	opensea	IGR-opensea		rs534253134;rs2330022;rs570851245;rs191384637	40;29;28;1
cg06531573	-0.228098	0.209774	-11.0568	1.77234e-22	1.48247e-21	39.2616	0.321542	0.0934447	-0.228098	16	857576	F	II	PRR25	Body	island	Body-island	chr16:857341-858025	rs532233270;rs547206264	15;25
cg16454099	-0.205247	0.576546	-11.0494	1.86495e-22	1.55645e-21	39.2108	0.677117	0.47187	-0.205247	7	92818323	R	II	HEPACAM2	3'UTR	opensea	3'UTR-opensea		rs42507;rs558447402;rs112556032;rs569009449	32;7;4;2
cg27049827	0.237079	0.628963	11.0314	2.11256e-22	1.75444e-21	39.0866	0.512794	0.749873	0.237079	4	189376729	F	II		IGR	opensea	IGR-opensea		rs530073229;rs546584398;rs560239440;rs78356660;rs184725585	0;1;4;6;41
cg01516881	-0.266417	0.306113	-11.0185	2.3084e-22	1.90941e-21	38.9982	0.436658	0.170241	-0.266417	6	292596	R	I	DUSP22	Body	island	Body-island	chr6:291948-292839	rs531907487;rs548791403	14;12
cg18213661	-0.449303	0.470964	-10.9849	2.9121e-22	2.38501e-21	38.7667	0.691122	0.241819	-0.449303	11	93681423	F	II		IGR	opensea	IGR-opensea		rs12790888	14
cg03447554	-0.243483	0.499421	-10.98	3.01126e-22	2.4628e-21	38.7333	0.618728	0.375245	-0.243483	11	43094025	F	II		IGR	opensea	IGR-opensea		rs116706086;rs79479935	4;28
cg06329735	-0.227071	0.452028	-10.9094	4.90171e-22	3.9299e-21	38.2479	0.563292	0.336222	-0.227071	11	75139390	R	II	KLHL35	Body	shore	Body-shore	chr11:75139454-75139817
cg00020172	-0.229323	0.585449	-10.9013	5.18134e-22	4.14433e-21	38.1926	0.697817	0.468494	-0.229323	6	31050373	F	II		IGR	opensea	IGR-opensea
cg13824270	0.269699	0.619141	10.8813	5.94745e-22	4.72909e-21	38.0552	0.486989	0.756688	0.269699	6	4020946	R	II	PRPF4B	TSS1500	shore	TSS1500-shore	chr6:4021444-4022004	rs554153601	4
cg08269402	0.257199	0.701733	10.7508	1.45866e-21	1.11824e-20	37.1614	0.575705	0.832904	0.257199	6	32549631	F	II	HLA-DRB1	Body	shelf	Body-shelf	chr6:32551851-32552331	rs72500538;rs36056209;rs72850244;rs143082263;rs9269811;rs41293159;rs41293164;rs9269812;rs9269813	0;5;7;11;18;32;36;39;50
cg24418762	-0.21227	0.481227	-10.7065	1.97753e-21	1.49775e-20	36.8583	0.58524	0.372969	-0.21227	12	58570196	R	II		IGR	opensea	IGR-opensea		rs547115302;rs530699500;rs79014489	26;2;1
cg03738707	-0.238494	0.46697	-10.6525	2.86375e-21	2.13635e-20	36.4895	0.583833	0.345338	-0.238494	2	128453335	F	I		IGR	island	IGR-island	chr2:128453174-128453446	rs567748035;rs530166406;rs375166524	0;4;49
cg26668828	-0.246645	0.297613	-10.5743	4.88957e-21	3.56705e-20	35.9567	0.418469	0.171824	-0.246645	6	292823	F	I	DUSP22	Body	island	Body-island	chr6:291948-292839	rs815596;rs560530509;rs577407363;rs546224187	10;19;23;40
cg11063371	0.25786	0.699505	10.5055	7.82252e-21	5.59901e-20	35.4888	0.573154	0.831014	0.25786	17	17404595	R	II		IGR	opensea	IGR-opensea		rs111950390;rs545464948;rs7220132;rs528035351	44;18;11;2
cg10785929	-0.205851	0.681698	-10.4487	1.15295e-20	8.11988e-20	35.1025	0.782566	0.576714	-0.205851	3	134650410	F	II	EPHB1	Body	opensea	Body-opensea		rs36175;rs112515745	39;47
cg27149073	0.211528	0.206775	10.439	1.23135e-20	8.64886e-20	35.037	0.103126	0.314654	0.211528	5	1594330	F	II	SDHAP3	Body	island	Body-island	chr5:1594238-1595027	rs575850585;rs569072700	19;33
cg15084585	-0.249401	0.330802	-10.3326	2.54015e-20	1.73367e-19	34.3161	0.453008	0.203607	-0.249401	8	105342650	R	II		IGR	shore	IGR-shore	chr8:105342213-105342558
cg07234876	-0.215797	0.711459	-10.2385	4.80796e-20	3.19808e-19	33.681	0.817199	0.601402	-0.215797	8	600039	F	I		IGR	island	IGR-island	chr8:599904-600309	rs562786628	25
cg08476006	-0.242155	0.614681	-10.1355	9.65462e-20	6.24133e-19	32.9872	0.733338	0.491182	-0.242155	6	89153501	R	II		IGR	opensea	IGR-opensea		rs4707468;rs542899435	26;2
cg12102398	0.214424	0.514335	10.0334	1.92233e-19	1.20841e-18	32.3019	0.409267	0.623691	0.214424	1	205792512	R	II		IGR	opensea	IGR-opensea		rs563516841	1
cg14614789	0.250977	0.285578	10.0299	1.96773e-19	1.23582e-18	32.2787	0.162599	0.413576	0.250977	19	5548129	F	II		IGR	opensea	IGR-opensea		rs184016013;rs188948032	17;32
cg26010015	0.249548	0.437359	9.9964	2.4659e-19	1.53443e-18	32.0542	0.31508	0.564629	0.249548	12	89675002	F	II		IGR	opensea	IGR-opensea		rs192742175	10
cg14859874	0.346226	0.330865	9.96455	3.05475e-19	1.88447e-18	31.8411	0.161214	0.50744	0.346226	1	154238265	F	II	UBAP2L	Body	opensea	Body-opensea		rs2307621;rs75103809;rs138068747	1;27;51
cg21548813	-0.301469	0.424784	-9.94931	3.38415e-19	2.07973e-18	31.7393	0.572504	0.271035	-0.301469	6	291882	R	II	DUSP22	TSS1500	shore	TSS1500-shore	chr6:291948-292839	rs117996017	51
cg01171360	-0.201306	0.320436	-9.91538	4.24975e-19	2.58825e-18	31.5127	0.419076	0.21777	-0.201306	6	293285	F	I	DUSP22	Body	shore	Body-shore	chr6:291948-292839	rs72838722;rs7767281	6;47
cg04282082	-0.246096	0.70696	-9.89225	4.96293e-19	3.00527e-18	31.3584	0.827547	0.581451	-0.246096	9	124988720	R	II	LHX6	Body	island	Body-island	chr9:124987743-124991086	rs150186287	2
cg10547329	-0.283179	0.641568	-9.83217	7.42186e-19	4.42425e-18	30.9581	0.780326	0.497147	-0.283179	5	171759242	R	II	SH3PXD2B	Body	opensea	Body-opensea		rs139676505;rs187632437	25;2
cg08422420	0.208283	0.185171	9.71084	1.66869e-18	9.63588e-18	30.1524	0.0831126	0.291395	0.208283	5	1594733	R	I	SDHAP3	TSS200	island	TSS200-island	chr5:1594238-1595027	rs568819583	21
cg23248424	-0.242226	0.579575	-9.66822	2.21623e-18	1.26583e-17	29.8703	0.698266	0.456039	-0.242226	5	179741104	F	II	GFPT2	Body	island	Body-island	chr5:179740710-179741121	rs181389723;rs114228094	7;27
cg00901687	-0.217907	0.588583	-9.62473	2.95924e-18	1.67149e-17	29.5828	0.695357	0.477451	-0.217907	17	48585270	F	II	MYCBPAP	TSS1500	shore	TSS1500-shore	chr17:48585385-48586167	rs546423670;rs537430563;rs557928718	2;10;33
cg17876578	-0.247311	0.351316	-9.35052	1.81271e-17	9.53363e-17	27.7815	0.472498	0.225187	-0.247311	6	291859	R	II	DUSP22	TSS200	shore	TSS200-shore	chr6:291948-292839	rs117996017	28
cg07332563	-0.23483	0.33891	-9.23177	3.94998e-17	2.01408e-16	27.0077	0.453977	0.219147	-0.23483	6	291687	R	II	DUSP22	TSS1500	shore	TSS1500-shore	chr6:291948-292839	rs536605667	1
cg04622888	-0.239295	0.730814	-9.11648	8.38441e-17	4.15067e-16	26.2602	0.848068	0.608773	-0.239295	9	124990010	F	II	LHX6	TSS200	island	TSS200-island	chr9:124987743-124991086
cg26237810	-0.24334	0.565474	-9.10756	8.88524e-17	4.38936e-16	26.2026	0.684711	0.441371	-0.24334	1	200669214	R	II		IGR	opensea	IGR-opensea		rs6427847	36
cg05064044	-0.276633	0.496634	-9.04755	1.31256e-16	6.3848e-16	25.8152	0.632185	0.355552	-0.276633	6	292385	F	II	DUSP22	1stExon	island	1stExon-island	chr6:291948-292839
cg01713812	0.227737	0.759191	9.04481	1.33609e-16	6.4948e-16	25.7976	0.6476	0.875336	0.227737	5	6607128	F	II	NSUN2	Body	opensea	Body-opensea		rs114937174;rs10060489;rs78481667	7;16;27
cg02484732	0.263372	0.225889	9.00675	1.71024e-16	8.23167e-16	25.5525	0.0968363	0.360209	0.263372	6	56096198	F	II	COL21A1	5'UTR	opensea	5'UTR-opensea		rs190776629;rs571333769	18;28
cg23174406	-0.202952	0.621585	-8.98057	2.02633e-16	9.69014e-16	25.3841	0.721031	0.518079	-0.202952	12	97304436	R	II	NEDD1	Body	shelf	Body-shelf	chr12:97300802-97301287	rs191734575;rs114539251;rs79533977	25;2;1
cg04419557	-0.219159	0.235389	-8.98016	2.03174e-16	9.71515e-16	25.3815	0.342777	0.123618	-0.219159	6	111302727	R	II	RPF2	TSS1500	shore	TSS1500-shore	chr6:111303114-111303485	rs34317355	11
cg11235426	-0.250965	0.433808	-8.72211	1.06918e-15	4.79006e-15	23.7336	0.556781	0.305816	-0.250965	6	292522	F	II	DUSP22	1stExon	island	1stExon-island	chr6:291948-292839	rs552603230;rs375538067	4;13
cg23159165	0.203682	0.583601	8.69769	1.24976e-15	5.56521e-15	23.5788	0.483797	0.687479	0.203682	11	107567020	F	II		IGR	opensea	IGR-opensea		rs60291066;rs575194006	1;44
cg10841563	-0.215242	0.332043	-8.60025	2.32546e-15	1.01061e-14	22.9629	0.437511	0.222269	-0.215242	9	83280018	R	II		IGR	opensea	IGR-opensea		rs113790629;rs144508692;rs573790190;rs148002363	48;42;2;1
cg09863391	-0.305752	0.356905	-8.28212	1.72832e-14	6.95329e-14	20.9748	0.506724	0.200972	-0.305752	17	65293896	R	II		IGR	opensea	IGR-opensea		rs533811632;rs71368815	49;1
cg23899408	-0.207608	0.279065	-8.22166	2.52048e-14	9.98989e-14	20.6011	0.380793	0.173185	-0.207608	19	12877188	R	II	HOOK2	Body	shore	Body-shore	chr19:12876889-12877108
cg18110333	-0.251724	0.437406	-8.17019	3.4716e-14	1.36005e-13	20.284	0.56075	0.309026	-0.251724	6	292329	F	I	DUSP22	1stExon	island	1stExon-island	chr6:291948-292839	rs575362233;rs115977262;rs560925034;rs530247647	0;13;20;27
cg06536614	-0.214872	0.383541	-8.15533	3.80712e-14	1.48613e-13	20.1926	0.488828	0.273956	-0.214872	5	135416381	F	I	MIR886	TSS200	island	TSS200-island	chr5:135416204-135416475	rs577302824;rs533771522	7;13
cg27586797	0.311702	0.655892	8.06436	6.68556e-14	2.55471e-13	19.6351	0.503158	0.81486	0.311702	5	13664584	R	II		IGR	opensea	IGR-opensea		rs570508566;rs870546;rs556027256;rs112548833;rs1105676	13;3;2;2;1
cg24851651	-0.284762	0.646999	-8.05885	6.91711e-14	2.63958e-13	19.6014	0.786532	0.50177	-0.284762	11	66362959	R	II	CCS	Body	shelf	Body-shelf	chr11:66360097-66360834
cg03395511	-0.262887	0.492811	-7.96686	1.21835e-13	4.55203e-13	19.0411	0.621625	0.358739	-0.262887	6	291903	R	II	DUSP22	TSS200	shore	TSS200-shore	chr6:291948-292839	rs535453941	6
cg02891314	-0.213392	0.586422	-7.90299	1.80165e-13	6.63044e-13	18.654	0.690984	0.477593	-0.213392	5	179741120	F	II	GFPT2	Body	island	Body-island	chr5:179740710-179741121	rs114228094	11
cg06068545	-0.23177	0.296608	-7.89177	1.92949e-13	7.08275e-13	18.5862	0.410175	0.178406	-0.23177	1	214535988	R	II	PTPN14	Body	opensea	Body-opensea
cg24245216	-0.312935	0.535869	-7.83146	2.78687e-13	1.00829e-12	18.2225	0.689207	0.376272	-0.312935	19	7004657	R	II		IGR	opensea	IGR-opensea		rs537719599	20
cg06378142	-0.246383	0.741024	-7.66901	7.45036e-13	2.598e-12	17.2502	0.861751	0.615369	-0.246383	19	50119633	F	II	PRR12	Body	shore	Body-shore	chr19:50119223-50119476
cg03329597	-0.24998	0.304176	-7.19735	1.21692e-11	3.81525e-11	14.4919	0.426667	0.176686	-0.24998	3	108125523	F	II	MYH15	Body	opensea	Body-opensea		rs191121167;rs534537415;rs148968341;rs367544402	0;1;29;48
cg08750459	0.215828	0.544866	7.17278	1.40384e-11	4.3774e-11	14.3509	0.43911	0.654938	0.215828	17	6558815	R	II		IGR	shore	IGR-shore	chr17:6559363-6560803	rs8078913	49
cg26708920	-0.205	0.331231	-7.11269	1.9886e-11	6.12363e-11	14.0075	0.431681	0.226681	-0.205	10	13826317	R	II	FRMD4A	Body	opensea	Body-opensea		rs573927270;rs542813173	2;1
cg01235375	0.213507	0.635876	6.91269	6.26285e-11	1.8479e-10	12.877	0.531258	0.744764	0.213507	2	66836203	F	II	LOC100507073	Body	opensea	Body-opensea		rs34868092	1
cg21358336	0.232282	0.714061	6.85152	8.86131e-11	2.58096e-10	12.5352	0.600242	0.832525	0.232282	17	6558440	F	II		IGR	island	IGR-island	chr17:6558221-6558441	rs535765580	31
cg08103988	0.232085	0.674571	6.62138	3.21812e-10	8.93819e-10	11.2661	0.560849	0.792934	0.232085	17	6558365	R	I		IGR	island	IGR-island	chr17:6558221-6558441	rs561959780;rs527911377;rs193107893;rs9911968;rs549644044	50;48;40;38;22
cg17939448	-0.20481	0.464296	-6.58837	3.86379e-10	1.06582e-09	11.0863	0.564653	0.359843	-0.20481	4	77200832	F	II	FAM47E	Body	opensea	Body-opensea		rs116817705;rs576579296;rs11933305	18;41;43
cg25755428	0.229298	0.467295	6.27577	2.12255e-09	5.49428e-09	9.41324	0.354939	0.584237	0.229298	19	13875111	R	I	MRI1	TSS1500	island	TSS1500-island	chr19:13875044-13875951	rs540415601;rs371146070	49;18
cg11738485	-0.217298	0.303462	-6.20142	3.159e-09	8.05777e-09	9.02323	0.409938	0.19264	-0.217298	19	12877000	F	I	HOOK2	Body	island	Body-island	chr19:12876889-12877108	rs529254370;rs201910676;rs35337531	0;11;42
cg06417478	-0.204713	0.220152	-6.18835	3.38656e-09	8.61484e-09	8.95503	0.320461	0.115748	-0.204713	19	12876846	R	II	HOOK2	Body	shore	Body-shore	chr19:12876889-12877108
cg19214707	-0.203851	0.309918	-5.81723	2.34806e-08	5.55578e-08	7.05928	0.409805	0.205955	-0.203851	7	3157722	F	II		IGR	opensea	IGR-opensea
cg04481635	-0.205729	0.724815	-5.74663	3.36382e-08	7.84934e-08	6.70799	0.825622	0.619893	-0.205729	6	224813	F	II		IGR	opensea	IGR-opensea		rs35049359;rs13204661;rs11450351;rs192927573	1;1;6;9
cg16814680	-0.209175	0.259913	-5.27698	3.40747e-07	7.28392e-07	4.45122	0.362408	0.153233	-0.209175	8	91681699	F	II		IGR	opensea	IGR-opensea		rs5893130;rs562092115	1;1
cg04131969	-0.229856	0.444547	-5.10367	7.7361e-07	1.60166e-06	3.65493	0.557176	0.327321	-0.229856	2	33951647	R	II	MYADML	Body	shore	Body-shore	chr2:33952422-33952684	rs559880668;rs3217586	33;9
cg13920856	0.225115	0.478181	4.885	2.11716e-06	4.21668e-06	2.67962	0.367875	0.59299	0.225115	2	159867184	F	II	TANC1	5'UTR	opensea	5'UTR-opensea		rs542278770;rs563670081	0;13
cg25134647	0.219719	0.4336	4.77986	3.39702e-06	6.64004e-06	2.22261	0.325937	0.545657	0.219719	12	25454990	R	II		IGR	opensea	IGR-opensea		rs377090207;rs11382510	12;1

## Sheet: Table S2
Table S2. Information of 920 differentially methylation regions (DMPs)
	seqnames	start	end	width	gene	value	area	cluster	indexStart	indexEnd	L	clusterL	p.value	fwer	p.valueArea	fwerArea
DMR_1	chr6	29648161	29649092	931	ZFP57	1.13639	23.8642	357886	106726	106746	21	21	0	0	0	0
DMR_2	chr17	33759512	33760971	1459	SLFN12	-1.33614	21.3782	178516	54686	54701	16	16	0	0	0	0
DMR_3	chr6	133561614	133562776	1162	EYA4	-0.563403	19.1557	370597	114794	114827	34	36	0	0	0	0
DMR_4	chr6	42927940	42928920	980	GNMT	-0.744285	18.6071	362025	112376	112400	25	25	0	0	0	0
DMR_5	chr3	24536077	24537469	1392	THRB	-0.878019	18.4384	284325	86063	86083	21	21	0	0	0	0
DMR_6	chr6	29520752	29521803	1051	OR2I1P	-0.542071	17.8884	357796	106614	106646	33	34	0	0	0	0
DMR_7	chr5	135415693	135416613	920	VTRNA2-1	-1.32273	17.1954	343448	102295	102307	13	13	0	0	0	0
DMR_8	chr12	115134148	115136308	2160		-0.300278	15.0139	106938	32866	32915	50	50	0	0	0	0
DMR_9	chr4	154710224	154712580	2356	SFRP2	-0.423396	13.9721	324187	97224	97256	33	33	0	0	0	0
DMR_10	chr7	27207996	27209828	1832	HOXA9	-0.604911	13.9129	382430	117229	117251	23	23	0	0	0	0
DMR_11	chr13	78491982	78494462	2480	EDNRB	-0.305061	13.7278	118417	35890	35934	45	45	0	0	0	0
DMR_12	chr2	189156031	189157566	1535	GULP1	-0.653192	13.0638	243269	75429	75448	20	23	0	0	0	0
DMR_13	chr9	124989052	124990276	1224	LHX6	-1.18388	13.0226	431982	127875	127885	11	11	0	0	0	0
DMR_14	chr11	2889602	2890725	1123	KCNQ1DN	-0.444269	12.8838	66191	19177	19205	29	29	0	0	0	0
DMR_15	chr5	140810051	140811642	1591	PCDHGA1	-0.701825	12.6328	344757	103112	103129	18	18	0	0	0	0
DMR_16	chr4	66535145	66536772	1627	EPHA5	-0.535646	12.3198	315949	94912	94934	23	23	0	0	0	0
DMR_17	chr7	24323128	24323939	811	NPY	1.22725	12.2725	381901	116921	116930	10	11	0	0	0	0
DMR_18	chr20	57581903	57583391	1488	CTSZ	-0.524312	12.0592	263635	80848	80870	23	27	0	0	0	0
DMR_19	chr17	27044629	27045548	919	RAB34	-0.650877	11.7158	177198	54209	54226	18	18	0	0	0	0
DMR_20	chr2	74726478	74727010	532	LBX2	-1.13045	11.3045	230179	72207	72216	10	10	0	0	0	0
DMR_21	chr11	89956229	89957167	938	CHORDC1	0.868868	11.2953	81612	24527	24539	13	15	0	0	0	0
DMR_22	chr20	13200685	13201353	668	ISM2	-0.561875	11.2375	255224	78357	78376	20	27	0	0	0	0
DMR_23	chr6	143998686	143999715	1029	PHACTR2	-0.689911	11.0386	372226	115117	115132	16	16	0	0	0	0
DMR_24	chr22	51016386	51017723	1337	CHKB-CPT1B	-0.646406	10.9889	280708	85129	85145	17	17	0	0	0	0
DMR_25	chr7	121943705	121946213	2508	FEZF1	-0.466141	10.7212	394071	120301	120323	23	23	0	0	1.41872e-05	0.008
DMR_26	chr6	33160067	33161849	1782	COL11A2	-0.320251	10.5683	359372	110822	110854	33	33	0	0	1.41872e-05	0.008
DMR_27	chr1	3566797	3568245	1448	WRAP73	-0.397512	10.3353	1822	509	534	26	35	0	0	1.41872e-05	0.008
DMR_28	chr8	57358130	57359414	1284	PENK	-0.685929	10.2889	409390	123805	123819	15	15	0	0	1.41872e-05	0.008
DMR_29	chr17	48585216	48586147	931	MYCBPAP	-0.728941	10.2052	183180	56910	56923	14	14	0	0	1.41872e-05	0.008
DMR_30	chr3	154796701	154798159	1458	MME	-0.533265	10.132	301555	91317	91335	19	19	0	0	1.41872e-05	0.008
DMR_31	chr4	96470053	96471143	1090	RP11-710C12.1	-0.562252	10.1205	319022	95736	95753	18	18	0	0	1.41872e-05	0.008
DMR_32	chr11	47399813	47400330	517	SPI1	-0.914205	10.0563	73220	21410	21420	11	11	0	0	1.41872e-05	0.008
DMR_33	chr16	51183988	51185772	1784	SALL1	-0.358867	10.0483	161962	49259	49286	28	28	0	0	1.41872e-05	0.008
DMR_34	chr6	146864186	146864885	699	RAB32	-0.713307	9.98629	372558	115224	115237	14	14	0	0	1.41872e-05	0.008
DMR_35	chr10	25463757	25464719	962	GPR158	-0.624081	9.98529	46900	13871	13886	16	16	0	0	1.41872e-05	0.008
DMR_36	chr4	166793622	166796212	2590	TLL1	-0.427815	9.83975	325109	97573	97595	23	23	0	0	1.41872e-05	0.008
DMR_37	chr6	31539539	31540750	1211	LTA	0.543679	9.78622	358608	108439	108456	18	18	0	0	1.41872e-05	0.008
DMR_38	chr3	160822372	160823781	1409	B3GALNT1	-0.423883	9.7493	302377	91635	91657	23	23	0	0	1.41872e-05	0.008
DMR_39	chr11	44330903	44333192	2289	ALX4	-0.207011	9.5225	72213	21111	21156	46	46	0	0	1.41872e-05	0.008
DMR_40	chr5	96038226	96038534	308	CAST	-0.862709	9.4898	339088	100813	100823	11	11	0	0	1.41872e-05	0.008
DMR_41	chr8	38831148	38831857	709	CTD-2544N14.3	-0.856239	9.41862	407370	123382	123392	11	11	0	0	1.41872e-05	0.008
DMR_42	chr20	36148133	36149750	1617	BLCAP	-0.229041	9.39069	258852	79451	79491	41	41	0	0	1.41872e-05	0.008
DMR_43	chr4	90758120	90759618	1498	SNCA	-0.542869	9.22877	318704	95644	95660	17	17	0	0	1.41872e-05	0.008
DMR_44	chr11	31831957	31834905	2948	PAX6	-0.287861	9.21155	70730	20657	20688	32	32	0	0	1.41872e-05	0.008
DMR_45	chr18	74960629	74962369	1740	GALR2	-0.296313	9.18572	199942	61287	61317	31	31	0	0	1.41872e-05	0.008
DMR_46	chr15	27215448	27216819	1371	GABRG3	-0.563478	9.01565	138878	41872	41887	16	16	0	0	3.5468e-05	0.02
DMR_47	chr3	147125712	147127193	1481	ZIC1	-0.343003	8.91807	300444	91035	91060	26	26	0	0	3.5468e-05	0.02
DMR_48	chr6	30094960	30095802	842		-0.384325	8.83947	358048	107056	107078	23	23	0	0	3.5468e-05	0.02
DMR_49	chr11	2919689	2920819	1130	SLC22A18	-0.518474	8.81406	66206	19238	19254	17	17	0	0	3.5468e-05	0.02
DMR_50	chr5	127872958	127873980	1022	FBN2	-0.62716	8.78024	342026	101687	101700	14	14	0	0	3.5468e-05	0.02
DMR_51	chr16	6068831	6070292	1461	RBFOX1	-0.516029	8.77249	156168	47465	47481	17	17	0	0	3.5468e-05	0.02
DMR_52	chr5	108083447	108083990	543	FER	1.24161	8.69124	339866	100966	100972	7	8	0	0	4.25616e-05	0.024
DMR_53	chr7	27224343	27226329	1986	HOXA11	-0.288172	8.64516	382449	117267	117296	30	33	0	0	4.25616e-05	0.024
DMR_54	chr18	6414958	6415252	294	L3MBTL4	-0.949531	8.54578	192421	59822	59830	9	9	0	0	4.96553e-05	0.028
DMR_55	chr4	172733300	172734843	1543	GALNTL6	-0.608634	8.52088	325582	97692	97705	14	14	0	0	4.96553e-05	0.028
DMR_56	chr4	53617076	53618211	1135	ERVMER34-1	-0.564254	8.46381	315037	94696	94710	15	15	0	0	4.96553e-05	0.028
DMR_57	chr5	50678451	50679374	923	CTD-2314G24.2	-0.563857	8.45786	333606	99305	99319	15	15	0	0	4.96553e-05	0.028
DMR_58	chr8	27468684	27469338	654	CLU	-0.92845	8.35605	405584	122946	122954	9	9	0	0	5.67489e-05	0.032
DMR_59	chr3	132756669	132757973	1304	RP11-469L4.1	-0.521347	8.34155	298558	90390	90405	16	16	0	0	5.67489e-05	0.032
DMR_60	chr4	86395989	86396765	776	ARHGAP24	-0.591268	8.27775	318097	95461	95474	14	14	0	0	6.38425e-05	0.036
DMR_61	chr18	35145983	35147532	1549	CELF4	-0.329365	8.23412	195518	60566	60590	25	26	0	0	6.38425e-05	0.036
DMR_62	chr6	30652202	30653799	1597	PPP1R18	0.374086	8.2299	358286	107785	107806	22	22	0	0	6.38425e-05	0.036
DMR_63	chr8	109095264	109096406	1142	RSPO2	-0.546423	8.19634	415191	125324	125338	15	15	0	0	6.38425e-05	0.036
DMR_64	chr6	28602513	28603437	924	RP11-373N24.2	-0.247781	8.17676	357574	106246	106278	33	33	0	0	6.38425e-05	0.036
DMR_65	chr19	57018848	57019373	525	ZNF471	-0.905383	8.14845	216834	68615	68623	9	10	0	0	6.38425e-05	0.036
DMR_66	chr15	30114291	30115299	1008	RP11-680F8.3	-0.578086	8.0932	139244	41936	41949	14	14	0	0	6.38425e-05	0.036
DMR_67	chr7	79083445	79084166	721	MAGI2	-0.574167	8.03834	388898	118552	118565	14	14	0	0	6.38425e-05	0.036
DMR_68	chr3	6902100	6903327	1227	GRM7	-0.574021	8.03629	281329	85293	85306	14	14	0	0	6.38425e-05	0.036
DMR_69	chr2	75937535	75938438	903	GCFC2	0.57047	7.98658	230458	72380	72393	14	16	0	0	6.38425e-05	0.036
DMR_70	chr19	58609269	58610131	862	ZSCAN18	-0.567338	7.94274	217169	69016	69029	14	14	0	0	6.38425e-05	0.036
DMR_71	chr5	178367621	178368620	999	RP11-281O15.8	-0.881324	7.93192	351273	104774	104782	9	12	0	0	6.38425e-05	0.036
DMR_72	chr2	198650603	198651590	987	BOLL	-0.528725	7.93087	244314	75762	75776	15	15	0	0	6.38425e-05	0.036
DMR_73	chr5	83678903	83680326	1423	CTD-2269F5.1	-0.557998	7.81197	337886	100479	100492	14	15	0	0	7.09361e-05	0.04
DMR_74	chr19	52390810	52391789	979	ZNF577	-0.557807	7.8093	215590	67993	68006	14	14	0	0	7.09361e-05	0.04
DMR_75	chr6	10520809	10521715	906	GCNT2	-0.867287	7.80558	354253	105327	105335	9	9	0	0	7.09361e-05	0.04
DMR_76	chr4	154604770	154605276	506		-0.968708	7.74967	324161	97206	97213	8	9	0	0	8.51233e-05	0.048
DMR_77	chr11	101454317	101455343	1026	RP11-748H22.1	-0.553215	7.74501	82607	24837	24850	14	15	0	0	9.22169e-05	0.052
DMR_78	chr18	28622200	28623390	1190	DSC3	-0.514725	7.72087	194715	60289	60303	15	17	0	0	9.22169e-05	0.052
DMR_79	chr15	99789622	99790022	400	TTC23	-0.963329	7.70663	152491	46134	46141	8	8	0	0	9.22169e-05	0.052
DMR_80	chr5	137474700	137475532	832	NME5	-0.956061	7.64848	343700	102347	102354	8	8	0	0	0.000106404	0.06
DMR_81	chr4	156679449	156681047	1598	GUCY1B3	-0.540479	7.56671	324372	97347	97360	14	14	0	0	0.000120591	0.068
DMR_82	chr3	195489708	195490309	601	MUC4	-0.945014	7.56011	307386	92777	92784	8	8	0	0	0.000120591	0.068
DMR_83	chr12	9821504	9822287	783	CLEC2D	0.924751	7.39801	91721	27491	27498	8	8	0	0	0.000127685	0.072
DMR_84	chr4	1294432	1295078	646	MAEA	-0.89252	7.14016	308598	93243	93250	8	8	0	0	0.000148966	0.084
DMR_85	chr9	125795283	125795935	652	RABGAP1	-0.886469	7.09175	432132	127942	127949	8	8	0	0	0.000148966	0.084
DMR_86	chr7	90224158	90226732	2574	AC002456.2	-0.304764	7.00957	389716	118776	118798	23	23	0	0	0.000148966	0.084
DMR_87	chr6	62995876	62996299	423	KHDRBS2	-0.843756	6.75005	364305	113006	113013	8	8	0	0	0.000191527	0.108
DMR_88	chr10	118031632	118034031	2399	GFRA1	-0.257087	6.68425	60470	17363	17388	26	26	0	0	0.000198621	0.112
DMR_89	chr6	32939295	32941389	2094	BRD2	0.127669	6.38346	359272	110563	110612	50	53	0	0	0.000262463	0.144
DMR_90	chr1	34630153	34632588	2435	CSMD2	-0.265285	6.36684	11413	3109	3132	24	24	0	0	0.000262463	0.144
DMR_91	chr8	61822740	61823275	535	AC022182.1	-0.904918	6.33442	409936	123892	123898	7	10	0	0	0.000269557	0.148
DMR_92	chr4	154073371	154073915	544	TRIM2	-0.892145	6.24502	324019	97176	97182	7	13	0	0	0.000276651	0.152
DMR_93	chr3	136538601	136539328	727	SLC35G2	-0.888002	6.21601	299140	90583	90589	7	8	0	0	0.000283744	0.156
DMR_94	chr4	24585879	24586118	239	DHX15	-2.03722	6.11167	312656	94016	94018	3	8	0	0	0.000312119	0.172
DMR_95	chr6	152127812	152129036	1224	ESR1	-0.275105	6.05231	373496	115464	115485	22	22	0	0	0.000326306	0.18
DMR_96	chr7	93203695	93205295	1600	CALCR	-0.251017	6.02441	390129	118934	118957	24	24	0	0	0.0003334	0.18
DMR_97	chr6	3848634	3849577	943	FAM50B	-0.254016	5.84237	353135	105094	105116	23	28	0	0	0.000347587	0.184
DMR_98	chr12	133186923	133187452	529	LRCOL1	-0.961394	5.76836	111514	34057	34062	6	8	0	0	0.000383055	0.204
DMR_99	chr7	95025194	95027158	1964	PON3	-0.226772	5.66929	390328	119131	119155	25	25	0	0	0.000404336	0.216
DMR_100	chr2	241075715	241076777	1062	MYEOV2	-0.236039	5.66494	252128	77458	77481	24	27	0	0	0.000404336	0.216
DMR_101	chr9	72873345	72873728	383	SMC5	-1.04133	5.20667	425600	127136	127140	5	8	0	0	0.000489459	0.26
DMR_102	chr2	15731711	15732072	361	DDX1	-1.57589	4.72767	220465	69506	69508	3	10	0	0	0.000617144	0.316
DMR_103	chr8	145690381	145690788	407	CTD-2517M22.16	-0.8612	4.306	421625	126489	126493	5	14	0	0	0.000851233	0.428
DMR_104	chr15	91427184	91428456	1272	FES	-0.812062	10.5568	151122	45849	45861	13	13	7.09361e-06	0.004	1.41872e-05	0.008
DMR_105	chr17	7461260	7462249	989	TNFSF12-TNFSF13	-0.787062	10.2318	173739	53016	53028	13	13	7.09361e-06	0.004	1.41872e-05	0.008
DMR_106	chr10	60935910	60937501	1591	PHYHIPL	-0.480017	9.60034	50626	14624	14643	20	20	7.09361e-06	0.004	1.41872e-05	0.008
DMR_107	chr20	13975853	13976403	550	MACROD2	-0.720456	9.36593	255314	78413	78425	13	13	7.09361e-06	0.004	1.41872e-05	0.008
DMR_108	chr1	209979111	209979779	668	IRF6	-0.715005	9.29507	35638	11473	11485	13	13	7.09361e-06	0.004	1.41872e-05	0.008
DMR_109	chr7	122526408	122526940	532	CADPS2	-0.706781	9.18816	394131	120324	120336	13	13	7.09361e-06	0.004	1.41872e-05	0.008
DMR_110	chr11	2321770	2322329	559	C11orf21	-0.821783	9.03961	65922	18949	18959	11	28	7.09361e-06	0.004	2.83744e-05	0.016
DMR_111	chr3	50382952	50383668	716	ZMYND10	-0.751684	9.0202	288767	87931	87942	12	12	7.09361e-06	0.004	2.83744e-05	0.016
DMR_112	chr5	135364328	135365012	684	TGFBI	-0.690766	8.97995	343420	102282	102294	13	14	7.09361e-06	0.004	3.5468e-05	0.02
DMR_113	chr6	74103989	74105065	1076	DDX43	-0.744041	8.92849	364936	113153	113164	12	15	7.09361e-06	0.004	3.5468e-05	0.02
DMR_114	chr22	45072455	45073165	710	PRR5	-0.80869	8.89559	278604	84776	84786	11	11	7.09361e-06	0.004	3.5468e-05	0.02
DMR_115	chr19	58545001	58545837	836	ZSCAN1	-0.795101	8.74611	217145	68992	69002	11	11	7.09361e-06	0.004	3.5468e-05	0.02
DMR_116	chr5	113697330	113698847	1517	KCNN2	-0.512718	8.71621	340485	101225	101241	17	17	7.09361e-06	0.004	4.25616e-05	0.024
DMR_117	chr2	225266263	225267119	856	FAM124B	-0.721897	8.66277	248448	76922	76933	12	12	7.09361e-06	0.004	4.25616e-05	0.024
DMR_118	chr6	101846603	101847656	1053	GRIK2	-0.454128	8.62842	367063	113883	113901	19	19	7.09361e-06	0.004	4.96553e-05	0.028
DMR_119	chr1	220921184	220922217	1033	2023-03-02	-0.663224	8.62191	37176	11870	11882	13	13	7.09361e-06	0.004	4.96553e-05	0.028
DMR_120	chr15	33602758	33604133	1375	RP11-489D6.2	-0.659861	8.57819	139721	42002	42014	13	13	7.09361e-06	0.004	4.96553e-05	0.028
DMR_121	chr5	174150712	174152033	1321	MSX2	-0.655464	8.52103	350193	104466	104478	13	13	7.09361e-06	0.004	4.96553e-05	0.028
DMR_122	chr22	50523686	50524768	1082	MLC1	-0.496624	8.4426	280410	84988	85004	17	17	7.09361e-06	0.004	5.67489e-05	0.032
DMR_123	chr7	70597058	70597921	863	WBSCR17	-0.761935	8.38129	387719	118225	118235	11	11	7.09361e-06	0.004	5.67489e-05	0.032
DMR_124	chr3	158390329	158391040	711	GFM1	-0.696502	8.35803	302045	91531	91542	12	12	7.09361e-06	0.004	5.67489e-05	0.032
DMR_125	chr10	63808748	63809170	422	ARID5B	0.640639	8.3283	51075	14753	14765	13	13	7.09361e-06	0.004	5.67489e-05	0.032
DMR_126	chr2	213403212	213403960	748	ERBB4	-0.633858	8.24016	246268	76337	76349	13	13	7.09361e-06	0.004	6.38425e-05	0.036
DMR_127	chr19	56879207	56879994	787	AC006116.21	-0.6273	8.1549	216812	68577	68589	13	14	7.09361e-06	0.004	6.38425e-05	0.036
DMR_128	chr17	7348316	7348829	513	CHRNB1	-0.674828	8.09794	173691	52964	52975	12	12	7.09361e-06	0.004	6.38425e-05	0.036
DMR_129	chr11	7041080	7042021	941	NLRP14	-0.474161	8.06074	67133	19626	19642	17	17	7.09361e-06	0.004	6.38425e-05	0.036
DMR_130	chr1	50489319	50489827	508	AGBL4	-0.618614	8.04198	15270	4488	4500	13	14	7.09361e-06	0.004	6.38425e-05	0.036
DMR_131	chr10	125650718	125651726	1008	CPXM2	-0.669947	8.03937	61942	17760	17771	12	12	7.09361e-06	0.004	6.38425e-05	0.036
DMR_132	chr1	161008127	161008920	793	TSTD1	0.799233	7.99233	27820	9383	9392	10	10	7.09361e-06	0.004	6.38425e-05	0.036
DMR_133	chr4	159131110	159131785	675	TMEM144	-0.79829	7.9829	324566	97413	97422	10	10	7.09361e-06	0.004	6.38425e-05	0.036
DMR_134	chr5	102201128	102202139	1011	PAM	-0.720534	7.92588	339473	100914	100924	11	12	7.09361e-06	0.004	6.38425e-05	0.036
DMR_135	chr20	11871282	11872647	1365	BTBD3	-0.655949	7.87139	255144	78345	78356	12	12	7.09361e-06	0.004	6.38425e-05	0.036
DMR_136	chr1	155290446	155291405	959	FDPS	-0.649076	7.78891	26378	8848	8859	12	12	7.09361e-06	0.004	7.80297e-05	0.044
DMR_137	chr19	58095011	58095659	648	ZIK1	-0.772546	7.72546	217027	68857	68866	10	10	7.09361e-06	0.004	9.22169e-05	0.052
DMR_138	chr8	49647579	49648519	940	EFCAB1	-0.643025	7.71631	408569	123611	123622	12	12	7.09361e-06	0.004	9.22169e-05	0.052
DMR_139	chr7	153584038	153584873	835	DPP6	-0.640675	7.6881	398976	121772	121783	12	12	7.09361e-06	0.004	9.22169e-05	0.052
DMR_140	chr19	57049695	57050834	1139	AC005498.3	-0.764416	7.64416	216838	68624	68633	10	10	7.09361e-06	0.004	0.000106404	0.06
DMR_141	chr2	45159145	45160861	1716	RP11-89K21.1	-0.446127	7.58416	225521	70836	70852	17	17	7.09361e-06	0.004	0.000120591	0.068
DMR_142	chr13	96705123	96706104	981	UGGT2	-0.753855	7.53855	119441	36123	36132	10	10	7.09361e-06	0.004	0.000120591	0.068
DMR_143	chr22	26875404	26876075	671	HPS4	-0.682634	7.50898	273558	83238	83248	11	11	7.09361e-06	0.004	0.000120591	0.068
DMR_144	chr3	46759096	46760272	1176	PRSS50	-0.678602	7.46462	287599	87060	87070	11	12	7.09361e-06	0.004	0.000120591	0.068
DMR_145	chr19	57741934	57742444	510	AURKC	-0.621606	7.45927	216948	68723	68734	12	12	7.09361e-06	0.004	0.000120591	0.068
DMR_146	chr1	70033219	70034139	920	LRRC7	-0.619694	7.43633	18575	5435	5446	12	12	7.09361e-06	0.004	0.000120591	0.068
DMR_147	chr2	80531500	80532419	919	CTNNA2	-0.494921	7.42381	230661	72412	72426	15	15	7.09361e-06	0.004	0.000120591	0.068
DMR_148	chr19	57182816	57183342	526	AC007228.5	-0.824392	7.41953	216866	68643	68651	9	9	7.09361e-06	0.004	0.000120591	0.068
DMR_149	chr6	32904402	32905320	918	HLA-DMB	-0.739843	7.39843	359255	110482	110491	10	10	7.09361e-06	0.004	0.000127685	0.072
DMR_150	chr11	87908558	87909062	504	MIR3166	-0.819854	7.37869	81505	24476	24484	9	9	7.09361e-06	0.004	0.000127685	0.072
DMR_151	chr6	33084479	33085063	584	HLA-DPB2	-0.491573	7.3736	359323	110708	110722	15	15	7.09361e-06	0.004	0.000127685	0.072
DMR_152	chr6	84419189	84419827	638	SNAP91	-0.670217	7.37239	365678	113420	113430	11	11	7.09361e-06	0.004	0.000127685	0.072
DMR_153	chr9	17578725	17579227	502	SH3GL2	-0.731581	7.31581	423285	126772	126781	10	10	7.09361e-06	0.004	0.000127685	0.072
DMR_154	chr22	44464449	44465038	589	PARVB	-0.812738	7.31464	278431	84754	84762	9	9	7.09361e-06	0.004	0.000127685	0.072
DMR_155	chr14	37666644	37667230	586	MIPOL1	-0.607161	7.28594	125726	37997	38008	12	13	7.09361e-06	0.004	0.000134779	0.076
DMR_156	chr15	41061384	41062224	840	C15orf62	-0.72688	7.2688	140973	42398	42407	10	10	7.09361e-06	0.004	0.000134779	0.076
DMR_157	chr14	24640895	24641706	811	REC8	-0.601163	7.21396	124319	37401	37412	12	12	7.09361e-06	0.004	0.000141872	0.08
DMR_158	chr3	170302404	170304197	1793	CLDN11	-0.511703	7.16384	303049	91838	91851	14	14	7.09361e-06	0.004	0.000148966	0.084
DMR_159	chr11	64739253	64739852	599	C11orf85	-0.511349	7.15888	75986	22567	22580	14	14	7.09361e-06	0.004	0.000148966	0.084
DMR_160	chr11	105481283	105481988	705	GRIA4	-0.510621	7.14869	83082	24980	24993	14	14	7.09361e-06	0.004	0.000148966	0.084
DMR_161	chr17	72462234	72463080	846	CD300A	-0.646815	7.11497	187407	57995	58005	11	12	7.09361e-06	0.004	0.000148966	0.084
DMR_162	chr6	31148332	31148666	334	POU5F1	-0.50506	7.07084	358520	108320	108333	14	14	7.09361e-06	0.004	0.000148966	0.084
DMR_163	chr15	52587751	52588558	807	MYO5C	-0.706632	7.06632	143027	43357	43366	10	12	7.09361e-06	0.004	0.000148966	0.084
DMR_164	chr4	91048412	91049007	595	CCSER1	-0.640478	7.04526	318726	95661	95671	11	11	7.09361e-06	0.004	0.000148966	0.084
DMR_165	chr19	58570319	58571052	733	ZNF135	-0.638986	7.02885	217159	69005	69015	11	13	7.09361e-06	0.004	0.000148966	0.084
DMR_166	chr5	17216222	17217093	871	AC091878.1	-0.50199	7.02786	331027	98628	98641	14	14	7.09361e-06	0.004	0.000148966	0.084
DMR_167	chr12	108078821	108079872	1051	PWP1	0.46824	7.0236	105048	32158	32172	15	16	7.09361e-06	0.004	0.000148966	0.084
DMR_168	chr14	50864006	50864415	409	CDKL1	-0.779891	7.01902	126447	38322	38330	9	11	7.09361e-06	0.004	0.000148966	0.084
DMR_169	chr19	46526100	46526863	763	PGLYRP1	-0.636446	7.0009	213386	67082	67092	11	11	7.09361e-06	0.004	0.000148966	0.084
DMR_170	chr17	47209546	47210822	1276	B4GALNT2	-0.437335	6.99737	182631	56676	56691	16	16	7.09361e-06	0.004	0.000148966	0.084
DMR_171	chr12	22093960	22095330	1370	ABCC9	-0.437232	6.99571	93290	27913	27928	16	16	7.09361e-06	0.004	0.000148966	0.084
DMR_172	chr2	241497412	241498221	809	ANKMY1	-0.634948	6.98443	252304	77493	77503	11	11	7.09361e-06	0.004	0.000148966	0.084
DMR_173	chr12	54070294	54071264	970	ATP5G2	-0.435145	6.96231	97870	29496	29511	16	21	7.09361e-06	0.004	0.000148966	0.084
DMR_174	chr2	14772312	14772963	651	FAM84A	-0.77112	6.94008	220380	69468	69476	9	9	7.09361e-06	0.004	0.000148966	0.084
DMR_175	chr10	128993810	128994702	892	DOCK1	-0.693706	6.93706	62756	17886	17895	10	10	7.09361e-06	0.004	0.000148966	0.084
DMR_176	chr8	143781204	143781985	781	LY6K	-0.630487	6.93536	420681	126059	126069	11	11	7.09361e-06	0.004	0.000148966	0.084
DMR_177	chr11	30038615	30039113	498	KCNA4	-0.692464	6.92464	70564	20590	20599	10	10	7.09361e-06	0.004	0.000148966	0.084
DMR_178	chr2	127412692	127413530	838	GYPC	-0.691733	6.91733	236183	73668	73677	10	10	7.09361e-06	0.004	0.000148966	0.084
DMR_179	chr9	23821428	23822666	1238	ELAVL2	-0.460036	6.90054	423763	126857	126871	15	15	7.09361e-06	0.004	0.000156059	0.088
DMR_180	chr8	144654887	144655553	666	MROH6	-0.684465	6.84465	421092	126212	126221	10	10	7.09361e-06	0.004	0.000170247	0.096
DMR_181	chr9	93563351	93564603	1252	SYK	-0.488777	6.84288	427478	127334	127347	14	14	7.09361e-06	0.004	0.000170247	0.096
DMR_182	chr9	130524573	130525059	486	SH2D3C	-0.760021	6.84019	433343	128058	128066	9	9	7.09361e-06	0.004	0.000170247	0.096
DMR_183	chr5	140682911	140684150	1239	SLC25A2	-0.61994	6.81934	344667	102988	102998	11	11	7.09361e-06	0.004	0.000170247	0.096
DMR_184	chr2	68546507	68547655	1148	CNRIP1	-0.454234	6.81352	228766	71603	71617	15	15	7.09361e-06	0.004	0.000170247	0.096
DMR_185	chr10	128593624	128594417	793	DOCK1	-0.756399	6.80759	62701	17877	17885	9	9	7.09361e-06	0.004	0.000170247	0.096
DMR_186	chr15	31195557	31196075	518	FAN1	0.617131	6.78844	139295	41950	41960	11	11	7.09361e-06	0.004	0.000170247	0.096
DMR_187	chr19	46916520	46917255	735	CCDC8	-0.677366	6.77366	213492	67122	67131	10	10	7.09361e-06	0.004	0.000170247	0.096
DMR_188	chr6	125283726	125284659	933	RNF217	-0.613521	6.74873	369586	114551	114561	11	11	7.09361e-06	0.004	0.000191527	0.108
DMR_189	chr11	34460107	34461028	921	CAT	-0.44857	6.72854	71261	20884	20898	15	15	7.09361e-06	0.004	0.000198621	0.112
DMR_190	chr10	89622084	89623360	1276	KLLN	0.191817	6.71359	55333	15716	15750	35	48	7.09361e-06	0.004	0.000198621	0.112
DMR_191	chr14	48143434	48144369	935	MDGA2	-0.670457	6.70457	126210	38195	38204	10	10	7.09361e-06	0.004	0.000198621	0.112
DMR_192	chr5	1800542	1801650	1108	MRPL36	0.608887	6.69775	328678	98358	98368	11	12	7.09361e-06	0.004	0.000198621	0.112
DMR_193	chr5	140500923	140501812	889	AC005754.7	-0.44609	6.69136	344598	102894	102908	15	15	7.09361e-06	0.004	0.000198621	0.112
DMR_194	chr12	56390798	56391077	279	SUOX	-0.742305	6.68074	98526	29930	29938	9	9	7.09361e-06	0.004	0.000198621	0.112
DMR_195	chr4	87514871	87515704	833	MAPK10	-0.47401	6.63613	318212	95475	95488	14	14	7.09361e-06	0.004	0.000198621	0.112
DMR_196	chr11	7272867	7273735	868	SYT9	-0.733349	6.60014	67157	19643	19651	9	9	7.09361e-06	0.004	0.000205715	0.116
DMR_197	chr11	2160540	2161894	1354	IGF2	-0.204564	6.54606	65837	18835	18866	32	32	7.09361e-06	0.004	0.000219902	0.124
DMR_198	chr6	72130209	72131020	811	LINC00472	-0.725792	6.53213	364731	113091	113099	9	9	7.09361e-06	0.004	0.000219902	0.124
DMR_199	chr19	33210166	33210851	685	CTD-2538C1.3	-0.650505	6.50505	209519	64922	64931	10	10	7.09361e-06	0.004	0.000234089	0.128
DMR_200	chr12	123752628	123753272	644	CDK2AP1	-0.720839	6.48755	109074	33573	33581	9	9	7.09361e-06	0.004	0.000234089	0.128
DMR_201	chr8	93977688	93978686	998	CTD-3239E11.2	-0.462318	6.47246	412904	124755	124768	14	14	7.09361e-06	0.004	0.000234089	0.128
DMR_202	chr6	28129096	28129656	560	ZNF192P1	-0.63692	6.3692	357441	106040	106049	10	10	7.09361e-06	0.004	0.000262463	0.144
DMR_203	chr13	37006063	37006748	685	CCNA1	-0.633394	6.33394	114556	34933	34942	10	10	7.09361e-06	0.004	0.000269557	0.148
DMR_204	chr1	241520286	241520941	655	RGS7	-0.631311	6.31311	41066	12775	12784	10	10	7.09361e-06	0.004	0.000276651	0.152
DMR_205	chr7	45960806	45962236	1430	IGFBP3	-0.216798	6.28713	385643	117987	118015	29	29	7.09361e-06	0.004	0.000276651	0.152
DMR_206	chr2	201450323	201451303	980	AOX1	-0.448587	6.28022	244600	75890	75903	14	14	7.09361e-06	0.004	0.000276651	0.152
DMR_207	chr1	177139933	177140812	879	BRINP2	-0.446458	6.25042	30282	10200	10213	14	14	7.09361e-06	0.004	0.000276651	0.152
DMR_208	chr10	125033770	125034818	1048		-0.62247	6.2247	61807	17750	17759	10	10	7.09361e-06	0.004	0.000283744	0.156
DMR_209	chr4	682831	683376	545	MFSD7	-0.689868	6.20881	308186	93085	93093	9	9	7.09361e-06	0.004	0.000283744	0.156
DMR_210	chr11	72928926	72929983	1057	P2RY2	-0.441637	6.18292	79181	23803	23816	14	14	7.09361e-06	0.004	0.000290838	0.16
DMR_211	chr16	89042948	89043707	759	CBFA2T3	-0.617478	6.17478	170228	51646	51655	10	10	7.09361e-06	0.004	0.000290838	0.16
DMR_212	chr1	156863123	156864023	900	PEAR1	-0.68483	6.16347	26944	9206	9214	9	9	7.09361e-06	0.004	0.000290838	0.16
DMR_213	chr14	92413497	92414425	928	FBLN5	-0.440017	6.16024	133804	40570	40583	14	14	7.09361e-06	0.004	0.000290838	0.16
DMR_214	chr2	160472660	160473496	836	AC009506.1	-0.766162	6.12929	239789	74312	74319	8	12	7.09361e-06	0.004	0.000312119	0.172
DMR_215	chr9	85677921	85678496	575	RASEF	-0.765636	6.12509	426571	127210	127217	8	8	7.09361e-06	0.004	0.000312119	0.172
DMR_216	chr2	43019484	43020682	1198	HAAO	-0.612443	6.12443	225038	70725	70734	10	10	7.09361e-06	0.004	0.000312119	0.172
DMR_217	chr4	21950155	21951046	891	KCNIP4	-0.611756	6.11756	312433	94006	94015	10	10	7.09361e-06	0.004	0.000312119	0.172
DMR_218	chr16	62069806	62070365	559	CDH8	-0.61044	6.1044	163677	49834	49843	10	10	7.09361e-06	0.004	0.000312119	0.172
DMR_219	chr5	16180033	16180419	386	2023-03-11	-0.677563	6.09807	330840	98609	98617	9	9	7.09361e-06	0.004	0.000312119	0.172
DMR_220	chr8	120219902	120220856	954	MAL2	-0.434713	6.08598	416166	125511	125524	14	14	7.09361e-06	0.004	0.000312119	0.172
DMR_221	chr5	68710808	68711640	832	MARVELD2	-0.605182	6.05182	335837	99951	99960	10	10	7.09361e-06	0.004	0.000326306	0.18
DMR_222	chr17	6679254	6679564	310	FBXO39	-0.60149	6.0149	173381	52655	52664	10	10	7.09361e-06	0.004	0.0003334	0.18
DMR_223	chr9	115818857	115819527	670	ZFP37	-0.742625	5.941	430618	127756	127763	8	8	7.09361e-06	0.004	0.000340493	0.184
DMR_224	chr8	52321553	52322171	618	PXDNL	-0.742389	5.93912	408736	123640	123647	8	8	7.09361e-06	0.004	0.000340493	0.184
DMR_225	chr20	57426931	57427977	1046	GNAS	-0.191289	5.92994	263574	80755	80785	31	58	7.09361e-06	0.004	0.000340493	0.184
DMR_226	chr1	46668472	46668882	410	LURAP1	-0.735928	5.88742	14644	4305	4312	8	8	7.09361e-06	0.004	0.000340493	0.184
DMR_227	chr5	56204405	56205094	689	AC008937.3	-0.735808	5.88646	334410	99509	99516	8	9	7.09361e-06	0.004	0.000340493	0.184
DMR_228	chr6	30042260	30043924	1664	RNF39	-0.208894	5.84903	358023	106962	106989	28	33	7.09361e-06	0.004	0.000347587	0.184
DMR_229	chr11	26353484	26354057	573	ANO3	-0.727742	5.82193	70189	20483	20490	8	8	7.09361e-06	0.004	0.00035468	0.188
DMR_230	chr6	30297174	30297627	453	TRIM39	-0.646673	5.82006	358146	107327	107335	9	9	7.09361e-06	0.004	0.00035468	0.188
DMR_231	chr10	11783794	11784473	679	ECHDC3	-0.646618	5.81956	44887	13392	13400	9	9	7.09361e-06	0.004	0.00035468	0.188
DMR_232	chr7	32109997	32110673	676	PDE1C	-0.726019	5.80815	383458	117531	117538	8	9	7.09361e-06	0.004	0.00035468	0.188
DMR_233	chr19	12978255	12978805	550	HOOK2	-0.722302	5.77841	206167	63618	63625	8	8	7.09361e-06	0.004	0.000375961	0.2
DMR_234	chr13	46189838	46190198	360		-0.63891	5.75019	115905	35255	35263	9	9	7.09361e-06	0.004	0.000390148	0.208
DMR_235	chr1	10490344	10490985	641	APITD1	0.715408	5.72327	4055	973	980	8	15	7.09361e-06	0.004	0.000390148	0.208
DMR_236	chr1	209848306	209848864	558	G0S2	-0.635099	5.71589	35586	11452	11460	9	9	7.09361e-06	0.004	0.000390148	0.208
DMR_237	chr11	123430575	123431162	587	GRAMD1B	-0.710452	5.68362	86782	26118	26125	8	8	7.09361e-06	0.004	0.000404336	0.216
DMR_238	chr17	80189962	80190154	192	SLC16A3	-0.705735	5.64588	191115	59339	59346	8	8	7.09361e-06	0.004	0.000411429	0.22
DMR_239	chr19	35630106	35630474	368	CTD-2527I21.4	-0.800846	5.60592	210105	65118	65124	7	8	7.09361e-06	0.004	0.000418523	0.224
DMR_240	chr2	157291759	157292411	652	GPD2	-0.700573	5.60459	239364	74261	74268	8	8	7.09361e-06	0.004	0.000418523	0.224
DMR_241	chr1	225117389	225117817	428	DNAH14	-0.700499	5.60399	37900	12040	12047	8	8	7.09361e-06	0.004	0.000418523	0.224
DMR_242	chr17	73583839	73584617	778	MYO15B	-0.614517	5.53065	187881	58279	58287	9	9	7.09361e-06	0.004	0.000418523	0.224
DMR_243	chr3	145878963	145879459	496	PLOD2	-0.610091	5.49082	300325	90992	91000	9	14	7.09361e-06	0.004	0.00043271	0.232
DMR_244	chr1	27961680	27962114	434	FGR	-0.685518	5.48414	9620	2446	2453	8	9	7.09361e-06	0.004	0.000439804	0.236
DMR_245	chr2	115918326	115919013	687	DPP10	-0.68439	5.47512	234957	73467	73474	8	8	7.09361e-06	0.004	0.000439804	0.236
DMR_246	chr8	35092683	35093411	728	UNC5D	-0.608231	5.47408	406689	123243	123251	9	9	7.09361e-06	0.004	0.000439804	0.236
DMR_247	chr7	47621687	47621930	243	TNS3	-0.779651	5.45756	385926	118016	118022	7	10	7.09361e-06	0.004	0.000439804	0.236
DMR_248	chr11	2846716	2847778	1062	KCNQ1	-0.657285	5.25828	66177	19152	19159	8	9	7.09361e-06	0.004	0.000468178	0.248
DMR_249	chr1	247802703	247803166	463	RP11-634B7.4	-0.652979	5.22383	42176	13003	13010	8	8	7.09361e-06	0.004	0.000482365	0.256
DMR_250	chr4	90757139	90757814	675	SNCA	-0.650288	5.20231	318703	95636	95643	8	8	7.09361e-06	0.004	0.000489459	0.26
DMR_251	chr6	28554334	28555918	1584	RP5-1186N24.3	-0.192543	5.19865	357563	106175	106201	27	31	7.09361e-06	0.004	0.000489459	0.26
DMR_252	chr6	136847105	136847788	683	MAP7	-0.644707	5.15765	371159	114914	114921	8	8	7.09361e-06	0.004	0.00051074	0.268
DMR_253	chr16	57701317	57702239	922	GPR97	-0.643444	5.14755	163190	49661	49668	8	8	7.09361e-06	0.004	0.000517833	0.272
DMR_254	chr8	22560922	22562236	1314	RP11-459E5.1	-0.642094	5.13676	404633	122691	122698	8	10	7.09361e-06	0.004	0.000517833	0.272
DMR_255	chr12	89744471	89744701	230	DUSP6	-0.726127	5.08289	102233	31313	31319	7	15	7.09361e-06	0.004	0.000524927	0.272
DMR_256	chr11	120039366	120040326	960	AP000679.2	-0.634869	5.07895	85955	25968	25975	8	8	7.09361e-06	0.004	0.000532021	0.276
DMR_257	chr18	3447016	3447713	697	TGIF1	-0.631098	5.04878	192132	59701	59708	8	8	7.09361e-06	0.004	0.000532021	0.276
DMR_258	chr9	112402449	112402944	495	PALM2	-0.62947	5.03576	430137	127665	127672	8	8	7.09361e-06	0.004	0.000532021	0.276
DMR_259	chr2	14774786	14775187	401	FAM84A	-0.628946	5.03157	220383	69477	69484	8	8	7.09361e-06	0.004	0.000532021	0.276
DMR_260	chr22	36236274	36236760	486	RBFOX2	-0.623999	4.992	275553	83820	83827	8	8	7.09361e-06	0.004	0.000539114	0.28
DMR_261	chr6	31554199	31555016	817	LST1	-0.623643	4.98915	358621	108496	108503	8	8	7.09361e-06	0.004	0.000539114	0.28
DMR_262	chr1	218518317	218518666	349	TGFB2	-0.622649	4.9812	36841	11782	11789	8	12	7.09361e-06	0.004	0.000539114	0.28
DMR_263	chr3	171528273	171529090	817	PLD1	-0.619472	4.95578	303290	91873	91880	8	8	7.09361e-06	0.004	0.000546208	0.284
DMR_264	chr5	158636937	158637684	747	CTB-11I22.1	-0.615539	4.92431	347881	103969	103976	8	14	7.09361e-06	0.004	0.000546208	0.284
DMR_265	chr19	58514119	58514740	621	CTD-2368P22.1	-0.610627	4.88502	217136	68984	68991	8	9	7.09361e-06	0.004	0.000560395	0.288
DMR_266	chr6	111888446	111888870	424	TRAF3IP2	-0.610028	4.88022	368367	114241	114248	8	8	7.09361e-06	0.004	0.000560395	0.288
DMR_267	chr3	129147230	129147846	616	EFCAB12	-0.606323	4.85058	298096	90262	90269	8	8	7.09361e-06	0.004	0.000574582	0.296
DMR_268	chr3	155421735	155422457	722	PLCH1	-0.602897	4.82317	301620	91345	91352	8	10	7.09361e-06	0.004	0.000595863	0.304
DMR_269	chr16	29887967	29888733	766	SEZ6L2	-0.602681	4.82144	160081	48506	48513	8	8	7.09361e-06	0.004	0.000595863	0.304
DMR_270	chr16	81772546	81772910	364	PLCG2	-0.753967	4.5238	167401	51205	51210	6	8	7.09361e-06	0.004	0.000680986	0.352
DMR_271	chr17	1548881	1549457	576	SCARF1	-0.640973	4.48681	171668	52017	52023	7	9	7.09361e-06	0.004	0.000716454	0.372
DMR_272	chr11	818466	819128	662	PNPLA2	-0.640572	4.484	65096	18567	18573	7	8	7.09361e-06	0.004	0.000716454	0.372
DMR_273	chr1	65730293	65730494	201	DNAJC6	-0.741876	4.45126	17996	5282	5287	6	8	7.09361e-06	0.004	0.000723548	0.372
DMR_274	chr5	10441239	10441665	426	ROPN1L	-0.730126	4.38075	330057	98577	98582	6	11	7.09361e-06	0.004	0.00076611	0.392
DMR_275	chr18	21978018	21978468	450	OSBPL1A	-0.616922	4.31846	194341	60198	60204	7	11	7.09361e-06	0.004	0.000829952	0.42
DMR_276	chr3	48471522	48471995	473	PLXNB1	-0.605768	4.24038	288050	87253	87259	7	9	7.09361e-06	0.004	0.000929263	0.448
DMR_277	chr1	23696194	23696739	545	Y_RNA	-0.605587	4.23911	8075	1742	1748	7	10	7.09361e-06	0.004	0.000929263	0.448
DMR_278	chr19	42070742	42071240	498	CEACAM21	-0.604682	4.23277	212041	66321	66327	7	9	7.09361e-06	0.004	0.000929263	0.448
DMR_279	chr16	1538648	1538826	178	PTX4	-0.69954	4.19724	154248	46686	46691	6	8	7.09361e-06	0.004	0.000950543	0.46
DMR_280	chr14	74100788	74100987	199	RP3-414A15.10	-0.686929	4.12158	131021	39728	39733	6	11	7.09361e-06	0.004	0.000993105	0.472
DMR_281	chr4	110624915	110625181	266	CASP6	-0.822958	4.11479	320223	96164	96168	5	14	7.09361e-06	0.004	0.000993105	0.472
DMR_282	chr1	153599479	153600156	677	RP1-178F15.5	0.429453	6.4418	25744	8380	8394	15	15	1.41872e-05	0.008	0.000241183	0.132
DMR_283	chr4	57975738	57976944	1206	IGFBP7	-0.429417	6.44126	315717	94896	94910	15	16	1.41872e-05	0.008	0.000241183	0.132
DMR_284	chr7	136553088	136553884	796	CHRM2	-0.430148	6.02208	396181	120943	120956	14	14	1.41872e-05	0.008	0.0003334	0.18
DMR_285	chr8	76319215	76320362	1147	HNF4G	-0.6003	5.4027	411556	124425	124433	9	9	1.41872e-05	0.008	0.000446897	0.24
DMR_286	chr3	158449660	158450590	930	MFSD1	-0.598892	5.39003	302067	91543	91551	9	10	1.41872e-05	0.008	0.000446897	0.24
DMR_287	chr4	47916759	47917094	335	NFXL1	-0.596677	5.37009	314730	94566	94574	9	14	1.41872e-05	0.008	0.000461084	0.244
DMR_288	chr10	135049991	135050957	966	VENTX	-0.231293	5.08845	64508	18187	18208	22	30	1.41872e-05	0.008	0.000524927	0.272
DMR_289	chr6	30881112	30881920	808	GTF2H4	-0.203238	5.08095	358397	108129	108153	25	44	1.41872e-05	0.008	0.000532021	0.276
DMR_290	chr4	24796753	24797176	423	SOD3	-0.598004	4.78403	312687	94026	94033	8	10	1.41872e-05	0.008	0.00061005	0.312
DMR_291	chr1	153958792	153959086	294	RAB13	-0.598583	4.19008	25874	8530	8536	7	10	1.41872e-05	0.008	0.000957637	0.464
DMR_292	chr3	111717534	111718457	923	TAGLN3	-0.589286	7.66072	294835	89372	89384	13	13	2.12808e-05	0.012	0.000106404	0.06
DMR_293	chr16	55689851	55690564	713	SLC6A2	-0.584265	7.59544	162563	49404	49416	13	13	2.12808e-05	0.012	0.000120591	0.068
DMR_294	chr11	98891211	98892033	822	CNTN5	-0.573531	7.45591	82459	24809	24821	13	14	2.12808e-05	0.012	0.000120591	0.068
DMR_295	chr11	67070164	67071492	1328	SSH3	-0.557711	7.25024	77101	23206	23218	13	13	2.12808e-05	0.012	0.000134779	0.076
DMR_296	chr5	42423615	42425014	1399	GHR	-0.422329	7.1796	333232	99119	99135	17	17	2.12808e-05	0.012	0.000141872	0.08
DMR_297	chr2	185462269	185463218	949	ZNF804A	-0.57731	6.92772	243068	75358	75369	12	12	2.12808e-05	0.012	0.000148966	0.084
DMR_298	chr5	139926783	139927754	971	ANKHD1-EIF4EBP3	-0.571196	6.85435	344411	102682	102693	12	12	2.12808e-05	0.012	0.000170247	0.096
DMR_299	chr6	33047944	33048879	935	HLA-DPA1	-0.425817	6.81307	359312	110692	110707	16	16	2.12808e-05	0.012	0.000170247	0.096
DMR_300	chr17	33775642	33776683	1041	SLFN13	-0.556416	6.67699	178521	54704	54715	12	14	2.12808e-05	0.012	0.000198621	0.112
DMR_301	chr17	37893638	37895429	1791	GRB7	-0.416668	6.66668	179572	55155	55170	16	16	2.12808e-05	0.012	0.000198621	0.112
DMR_302	chr16	22824877	22826243	1366	HS3ST2	-0.41643	6.66287	158769	48113	48128	16	16	2.12808e-05	0.012	0.000198621	0.112
DMR_303	chr5	140479785	140481267	1482	PCDHB3	-0.415508	6.64812	344595	102878	102893	16	16	2.12808e-05	0.012	0.000198621	0.112
DMR_304	chr10	18689035	18689948	913	CACNB2	-0.592037	6.51241	46035	13697	13707	11	11	2.12808e-05	0.012	0.000226995	0.128
DMR_305	chr2	176986659	176987605	946	HOXD-AS2	-0.591363	6.50499	242079	75037	75047	11	12	2.12808e-05	0.012	0.000234089	0.128
DMR_306	chr19	46318439	46319493	1054	RSPH6A	-0.587307	6.46037	213305	67042	67052	11	11	2.12808e-05	0.012	0.000234089	0.128
DMR_307	chr12	79257337	79258438	1101	SYT1	-0.429306	6.4396	101499	31091	31105	15	15	2.12808e-05	0.012	0.000241183	0.132
DMR_308	chr7	5111488	5112067	579	RBAK-RBAKDN	-0.575206	6.32727	379516	116435	116445	11	11	2.12808e-05	0.012	0.000276651	0.152
DMR_309	chr20	61446962	61448534	1572	COL9A3	-0.170628	6.31325	264775	81048	81084	37	37	2.12808e-05	0.012	0.000276651	0.152
DMR_310	chr12	66275865	66276974	1109	HMGA2	-0.572885	6.30174	100068	30677	30687	11	11	2.12808e-05	0.012	0.000276651	0.152
DMR_311	chr3	182817190	182817584	394	MCCC1	0.569565	6.26522	304573	92118	92128	11	12	2.12808e-05	0.012	0.000276651	0.152
DMR_312	chr19	58629522	58630612	1090	ZSCAN18	-0.569476	6.26424	217176	69030	69040	11	11	2.12808e-05	0.012	0.000276651	0.152
DMR_313	chr7	27195602	27196825	1223	HOXA7	-0.417126	6.2569	382415	117201	117215	15	15	2.12808e-05	0.012	0.000276651	0.152
DMR_314	chr8	145925258	145926089	831	AF186192.1	-0.563417	6.19759	421754	126537	126547	11	11	2.12808e-05	0.012	0.000283744	0.156
DMR_315	chr8	75896255	75897310	1055	CRISPLD1	-0.559326	6.15259	411531	124414	124424	11	13	2.12808e-05	0.012	0.000297932	0.164
DMR_316	chr4	5052379	5053596	1217	STK32B	-0.427922	5.99091	309965	93578	93591	14	14	2.12808e-05	0.012	0.0003334	0.18
DMR_317	chr5	5139334	5140029	695	ADAMTS16	-0.426555	5.97178	329318	98466	98479	14	14	2.12808e-05	0.012	0.0003334	0.18
DMR_318	chr10	133999287	134000737	1450	DPYSL4	-0.424774	5.94684	63798	18058	18071	14	14	2.12808e-05	0.012	0.000340493	0.184
DMR_319	chr12	85673860	85674694	834	ALX1	-0.592546	5.92546	101972	31249	31258	10	10	2.12808e-05	0.012	0.000340493	0.184
DMR_320	chr10	20104806	20105641	835	PLXDC2	-0.591213	5.91213	46140	13722	13731	10	10	2.12808e-05	0.012	0.000340493	0.184
DMR_321	chr2	154727554	154728468	914	GALNT13	-0.586846	5.86846	239223	74212	74221	10	11	2.12808e-05	0.012	0.000347587	0.184
DMR_322	chr17	42147463	42148032	569	G6PC3	-0.578735	5.78735	181125	55979	55988	10	16	2.12808e-05	0.012	0.000375961	0.2
DMR_323	chr16	49315302	49316197	895	CBLN1	-0.578042	5.78042	161439	49189	49198	10	10	2.12808e-05	0.012	0.000375961	0.2
DMR_324	chr15	23809945	23810861	916	MKRN3	-0.566224	5.66224	138374	41790	41799	10	10	2.12808e-05	0.012	0.000404336	0.216
DMR_325	chr2	27664918	27665711	793	KRTCAP3	-0.563635	5.63635	222691	70150	70159	10	11	2.12808e-05	0.012	0.000418523	0.224
DMR_326	chr22	41763093	41763512	419	TEF	-0.556826	5.56826	277487	84352	84361	10	10	2.12808e-05	0.012	0.000418523	0.224
DMR_327	chr19	827429	827843	414	AZU1	-0.592715	5.33443	201118	61467	61475	9	9	2.12808e-05	0.012	0.000461084	0.244
DMR_328	chr5	140345966	140346403	437	PCDHA1	-0.592202	5.32982	344567	102850	102858	9	14	2.12808e-05	0.012	0.000461084	0.244
DMR_329	chr1	84326185	84326856	671	RP11-475O6.1	-0.584875	5.26388	19545	5749	5757	9	9	2.12808e-05	0.012	0.000468178	0.248
DMR_330	chr12	65515021	65515525	504	WIF1	-0.576881	5.19193	99924	30646	30654	9	9	2.12808e-05	0.012	0.000489459	0.26
DMR_331	chr4	5709858	5710411	553	EVC2	-0.574738	5.17264	310029	93592	93600	9	9	2.12808e-05	0.012	0.000503646	0.264
DMR_332	chr4	122853693	122854532	839	TRPC3	-0.569796	5.12816	321221	96495	96503	9	10	2.12808e-05	0.012	0.000524927	0.272
DMR_333	chr13	38443634	38444227	593	TRPC4	-0.561715	5.05543	114714	35014	35022	9	9	2.12808e-05	0.012	0.000532021	0.276
DMR_334	chr6	28058724	28059208	484	ZSCAN12P1	-0.561487	5.05338	357424	106015	106023	9	9	2.12808e-05	0.012	0.000532021	0.276
DMR_335	chr19	44555804	44556485	681	ZNF223	-0.557663	5.01896	212667	66634	66642	9	9	2.12808e-05	0.012	0.000532021	0.276
DMR_336	chr14	79744991	79745672	681	NRXN3	-0.557383	5.01645	132459	40227	40235	9	9	2.12808e-05	0.012	0.000532021	0.276
DMR_337	chr10	129535138	129535898	760	FOXI2	-0.594522	4.75618	62811	17896	17903	8	8	2.12808e-05	0.012	0.000617144	0.316
DMR_338	chr8	24772137	24772513	376	GS1-72M22.1	-0.592431	4.73945	405070	122775	122782	8	8	2.12808e-05	0.012	0.000617144	0.316
DMR_339	chr8	17433625	17434251	626	PDGFRL	-0.592214	4.73771	403560	122415	122422	8	18	2.12808e-05	0.012	0.000617144	0.316
DMR_340	chr3	12045449	12046004	555	SYN2	-0.590299	4.7224	282346	85667	85674	8	8	2.12808e-05	0.012	0.000617144	0.316
DMR_341	chr17	11501503	11501663	160	DNAH9	-0.589085	4.71268	174841	53464	53471	8	9	2.12808e-05	0.012	0.000617144	0.316
DMR_342	chr11	124767455	124768241	786	ROBO4	-0.588282	4.70626	87041	26183	26190	8	8	2.12808e-05	0.012	0.000617144	0.316
DMR_343	chr11	27743258	27743664	406	BDNF	-0.585804	4.68643	70377	20567	20574	8	8	2.12808e-05	0.012	0.000624237	0.32
DMR_344	chr14	38725312	38726019	707	CLEC14A	-0.585412	4.6833	125857	38046	38053	8	9	2.12808e-05	0.012	0.000624237	0.32
DMR_345	chr4	40632723	40633095	372	RBM47	-0.584882	4.67906	314123	94341	94348	8	9	2.12808e-05	0.012	0.000624237	0.32
DMR_346	chr16	66400320	66400599	279	CDH5	-0.584721	4.67777	163933	49854	49861	8	8	2.12808e-05	0.012	0.000624237	0.32
DMR_347	chr12	111618925	111619455	530	CUX2	-0.582769	4.66216	106036	32567	32574	8	8	2.12808e-05	0.012	0.000638425	0.328
DMR_348	chr8	110703888	110704289	401	SYBU	-0.579426	4.63541	415364	125399	125406	8	8	2.12808e-05	0.012	0.000652612	0.336
DMR_349	chr11	93063302	93064234	932	CCDC67	-0.578569	4.62856	81807	24575	24582	8	8	2.12808e-05	0.012	0.000652612	0.336
DMR_350	chr2	286830	287395	565	AC079779.4	-0.575799	4.60639	217419	69204	69211	8	8	2.12808e-05	0.012	0.000659705	0.34
DMR_351	chr3	111260756	111261303	547	CD96	0.57527	4.60216	294725	89324	89331	8	8	2.12808e-05	0.012	0.000659705	0.34
DMR_352	chr5	140180255	140180921	666	PCDHA1	-0.571638	4.57311	344500	102788	102795	8	8	2.12808e-05	0.012	0.000666799	0.344
DMR_353	chr10	49892741	49893026	285	WDFY4	-0.56935	4.5548	49757	14443	14450	8	8	2.12808e-05	0.012	0.000666799	0.344
DMR_354	chr18	63417072	63417783	711	CDH7	-0.569094	4.55275	198752	61184	61191	8	8	2.12808e-05	0.012	0.000673893	0.348
DMR_355	chr8	91803321	91803798	477	NECAB1	-0.56829	4.54632	412694	124725	124732	8	8	2.12808e-05	0.012	0.000673893	0.348
DMR_356	chr3	157154506	157155476	970	PTX3	-0.568288	4.5463	301928	91467	91474	8	8	2.12808e-05	0.012	0.000673893	0.348
DMR_357	chr13	28366427	28366814	387	GSX1	-0.566508	4.53207	113210	34604	34611	8	8	2.12808e-05	0.012	0.000680986	0.352
DMR_358	chr4	93226245	93227195	950	GRID2	-0.565913	4.5273	318799	95684	95691	8	20	2.12808e-05	0.012	0.000680986	0.352
DMR_359	chr2	173293182	173294093	911	AC078883.4	-0.564416	4.51533	241446	74842	74849	8	9	2.12808e-05	0.012	0.000680986	0.352
DMR_360	chr18	11148510	11149068	558	PIEZO2	-0.56064	4.48512	193168	59874	59881	8	8	2.12808e-05	0.012	0.000716454	0.372
DMR_361	chr1	66257553	66258441	888	PDE4B	-0.559497	4.47598	18059	5309	5316	8	8	2.12808e-05	0.012	0.000716454	0.372
DMR_362	chr18	24765473	24765671	198	AQP4-AS1	-0.595747	4.17023	194583	60278	60284	7	9	2.12808e-05	0.012	0.000978918	0.472
DMR_363	chr3	42947385	42948169	784	KRBOX1	-0.592559	4.14791	286739	86727	86733	7	9	2.12808e-05	0.012	0.000986011	0.472
DMR_364	chr4	141419276	141419587	311		-0.591689	4.14183	322578	96821	96827	7	9	2.12808e-05	0.012	0.000986011	0.472
DMR_365	chr20	2187237	2187844	607	RP11-128M1.1	-0.587716	4.11401	253641	77859	77865	7	12	2.12808e-05	0.012	0.000993105	0.472
DMR_366	chr1	92952103	92953279	1176	GFI1	-0.412154	8.24309	20726	6156	6175	20	25	2.83744e-05	0.016	6.38425e-05	0.036
DMR_367	chr12	20521087	20523236	2149	PDE3A	-0.414715	7.46486	93151	27843	27860	18	20	2.83744e-05	0.016	0.000120591	0.068
DMR_368	chr3	62860710	62861631	921	CADPS	-0.549255	7.14031	290975	88627	88639	13	15	2.83744e-05	0.016	0.000148966	0.084
DMR_369	chr8	17270347	17271535	1188	MTMR7	-0.546182	7.10037	403534	122402	122414	13	13	2.83744e-05	0.016	0.000148966	0.084
DMR_370	chr11	61594708	61595550	842	FADS1	-0.543619	7.06704	74813	21908	21920	13	16	2.83744e-05	0.016	0.000148966	0.084
DMR_371	chr10	124638756	124639260	504	FAM24B	-0.542938	7.05819	61724	17686	17698	13	13	2.83744e-05	0.016	0.000148966	0.084
DMR_372	chr13	113655370	113656212	842	MCF2L	-0.535688	6.96394	122502	36630	36642	13	14	2.83744e-05	0.016	0.000148966	0.084
DMR_373	chr5	140718283	140719360	1077	PCDHGA1	-0.540467	6.4856	344681	103019	103030	12	12	2.83744e-05	0.016	0.000234089	0.128
DMR_374	chr17	9862752	9863293	541	GAS7	-0.533149	6.39779	174585	53421	53432	12	12	2.83744e-05	0.016	0.000248276	0.136
DMR_375	chr7	54609534	54610192	658	VSTM2A	-0.529272	6.35127	386618	118101	118112	12	12	2.83744e-05	0.016	0.000262463	0.144
DMR_376	chr8	68864012	68864908	896	PREX2	-0.5261	6.3132	410725	124188	124199	12	12	2.83744e-05	0.016	0.000276651	0.152
DMR_377	chr22	38092643	38093207	564	TRIOBP	-0.525541	6.30649	276241	83986	83997	12	12	2.83744e-05	0.016	0.000276651	0.152
DMR_378	chr19	35531150	35532097	947	HPN	-0.524649	6.29579	210057	65087	65098	12	12	2.83744e-05	0.016	0.000276651	0.152
DMR_379	chr6	30623964	30624769	805	DHX16	-0.52135	6.2562	358270	107715	107726	12	14	2.83744e-05	0.016	0.000276651	0.152
DMR_380	chr15	98503714	98504173	459	ARRDC4	-0.518937	6.22725	152172	46100	46111	12	12	2.83744e-05	0.016	0.000283744	0.156
DMR_381	chr1	31845904	31846873	969	FABP3	-0.516518	6.19821	10551	2743	2754	12	12	2.83744e-05	0.016	0.000283744	0.156
DMR_382	chr5	119799220	119800742	1522	PRR16	-0.514794	6.17753	341057	101430	101441	12	12	2.83744e-05	0.016	0.000290838	0.16
DMR_383	chr10	128076910	128077570	660	ADAM12	-0.554237	6.09661	62636	17866	17876	11	11	2.83744e-05	0.016	0.000312119	0.172
DMR_384	chr5	150399781	150400531	750	GPX3	-0.553983	6.09381	346700	103676	103686	11	11	2.83744e-05	0.016	0.000312119	0.172
DMR_385	chr1	32827389	32828191	802	FAM229A	-0.547345	6.0208	10930	2947	2957	11	12	2.83744e-05	0.016	0.0003334	0.18
DMR_386	chr2	33359059	33359688	629	LTBP1	-0.546568	6.01225	223692	70472	70482	11	11	2.83744e-05	0.016	0.0003334	0.18
DMR_387	chr8	69243285	69244553	1268	C8orf34	-0.54241	5.96651	410755	124200	124210	11	11	2.83744e-05	0.016	0.0003334	0.18
DMR_388	chr19	58446312	58446988	676	ZNF418	-0.540441	5.94485	217116	68959	68969	11	11	2.83744e-05	0.016	0.000340493	0.184
DMR_389	chr6	31695970	31697559	1589	DDAH2	-0.179232	5.91466	358722	108895	108927	33	53	2.83744e-05	0.016	0.000340493	0.184
DMR_390	chr1	185703201	185703877	676	HMCN1	-0.537373	5.9111	31867	10591	10601	11	11	2.83744e-05	0.016	0.000340493	0.184
DMR_391	chr6	117197952	117198704	752	RFX6	-0.535488	5.89037	369022	114389	114399	11	13	2.83744e-05	0.016	0.000340493	0.184
DMR_392	chr4	46391392	46391929	537	GABRA2	-0.532217	5.85439	314601	94483	94493	11	13	2.83744e-05	0.016	0.000347587	0.184
DMR_393	chr8	106330881	106332188	1307	ZFPM2	-0.530479	5.83527	414949	125286	125296	11	11	2.83744e-05	0.016	0.00035468	0.188
DMR_394	chr6	26987575	26988289	714	LINC00240	-0.527397	5.80136	357161	105918	105928	11	11	2.83744e-05	0.016	0.000368868	0.196
DMR_395	chr6	31760047	31761055	1008	VARS	-0.412966	5.78152	358771	109056	109069	14	21	2.83744e-05	0.016	0.000375961	0.2
DMR_396	chr22	45809244	45810043	799	RIBC2	-0.412491	5.77487	278851	84843	84856	14	14	2.83744e-05	0.016	0.000383055	0.204
DMR_397	chr11	843897	844686	789	POLR2L	-0.521431	5.73574	65126	18584	18594	11	11	2.83744e-05	0.016	0.000390148	0.208
DMR_398	chr6	17101478	17102536	1058	STMND1	-0.516365	5.68002	355755	105517	105527	11	11	2.83744e-05	0.016	0.000404336	0.216
DMR_399	chr19	13875014	13875950	936	MRI1	0.516002	5.67603	206452	63741	63751	11	11	2.83744e-05	0.016	0.000404336	0.216
DMR_400	chr18	31158105	31159082	977	ASXL3	-0.515645	5.67209	194984	60387	60397	11	11	2.83744e-05	0.016	0.000404336	0.216
DMR_401	chr6	30028619	30030010	1391	ZNRD1	0.170998	5.64294	358012	106880	106912	33	40	2.83744e-05	0.016	0.000418523	0.224
DMR_402	chr2	85640762	85641438	676	CAPG	-0.554446	5.54446	231008	72495	72504	10	10	2.83744e-05	0.016	0.000418523	0.224
DMR_403	chr8	144660395	144661051	656	RP11-661A12.7	-0.548362	5.48362	421099	126222	126231	10	10	2.83744e-05	0.016	0.000439804	0.236
DMR_404	chr21	43823604	43824262	658	UBASH3A	0.5455	5.455	269359	82154	82163	10	10	2.83744e-05	0.016	0.000439804	0.236
DMR_405	chr1	67600172	67601159	987	C1orf141	0.535926	5.35926	18277	5368	5377	10	10	2.83744e-05	0.016	0.000461084	0.244
DMR_406	chr4	141489799	141490428	629	UCP1	-0.534476	5.34476	322590	96838	96847	10	10	2.83744e-05	0.016	0.000461084	0.244
DMR_407	chr14	70037728	70038949	1221	CCDC177	-0.529926	5.29926	130154	39540	39549	10	10	2.83744e-05	0.016	0.000468178	0.248
DMR_408	chr3	79068292	79068857	565	ROBO1	-0.526713	5.26713	292819	88855	88864	10	10	2.83744e-05	0.016	0.000468178	0.248
DMR_409	chr2	66664345	66665027	682	MEIS1	-0.524071	5.24071	228474	71563	71572	10	10	2.83744e-05	0.016	0.000475272	0.252
DMR_410	chr17	72732432	72732964	532	RAB37	-0.519601	5.19601	187491	58024	58033	10	16	2.83744e-05	0.016	0.000489459	0.26
DMR_411	chr12	130821962	130822818	856	PIWIL1	-0.516406	5.16406	110487	33802	33811	10	10	2.83744e-05	0.016	0.00051074	0.268
DMR_412	chr19	3801294	3801922	628	MATK	-0.513462	5.13462	202934	61992	62001	10	10	2.83744e-05	0.016	0.000517833	0.272
DMR_413	chr4	6694923	6695698	775	AC093323.1	-0.555874	5.00287	310388	93638	93646	9	9	2.83744e-05	0.016	0.000539114	0.28
DMR_414	chr2	25474675	25475916	1241	DNMT3A	-0.554622	4.9916	221971	69821	69829	9	9	2.83744e-05	0.016	0.000539114	0.28
DMR_415	chr20	61583686	61584248	562	SLC17A9	-0.55147	4.96323	264859	81103	81111	9	9	2.83744e-05	0.016	0.000546208	0.284
DMR_416	chr1	65774564	65775145	581	DNAJC6	-0.5481	4.9329	18006	5288	5296	9	9	2.83744e-05	0.016	0.000546208	0.284
DMR_417	chr5	35617687	35618383	696	SPEF2	-0.544651	4.90186	332297	98857	98865	9	9	2.83744e-05	0.016	0.000560395	0.288
DMR_418	chr5	94955363	94955893	530	GPR150	-0.542933	4.8864	338840	100741	100749	9	10	2.83744e-05	0.016	0.000560395	0.288
DMR_419	chr1	11795746	11796079	333	AGTRAP	-0.541888	4.87699	4604	1106	1114	9	13	2.83744e-05	0.016	0.000567489	0.292
DMR_420	chr1	53527424	53527937	513	PODN	-0.541836	4.87652	15783	4741	4749	9	10	2.83744e-05	0.016	0.000567489	0.292
DMR_421	chr6	32861863	32862953	1090	HLA-Z	0.17264	4.83392	359248	110454	110481	28	28	2.83744e-05	0.016	0.000588769	0.3
DMR_422	chr1	24882153	24882680	527	NCMAP	-0.537083	4.83375	8474	1945	1953	9	9	2.83744e-05	0.016	0.000588769	0.3
DMR_423	chr17	38465217	38465510	293	RARA	-0.536486	4.82837	179783	55283	55291	9	9	2.83744e-05	0.016	0.000595863	0.304
DMR_424	chr2	157184137	157184978	841	NR4A2	-0.535649	4.82084	239331	74238	74246	9	9	2.83744e-05	0.016	0.000595863	0.304
DMR_425	chr2	107501733	107502801	1068	ST6GAL2	-0.534798	4.81319	233817	73287	73295	9	9	2.83744e-05	0.016	0.000602957	0.308
DMR_426	chr17	37895771	37896620	849	GRB7	-0.531318	4.78186	179573	55171	55179	9	9	2.83744e-05	0.016	0.00061005	0.312
DMR_427	chr1	153940420	153941285	865	CREB3L4	-0.525867	4.7328	25863	8508	8516	9	20	2.83744e-05	0.016	0.000617144	0.316
DMR_428	chr1	153362927	153364020	1093	S100A8	-0.525235	4.72711	25668	8359	8367	9	9	2.83744e-05	0.016	0.000617144	0.316
DMR_429	chr12	6492890	6493767	877	LTBR	-0.523989	4.7159	90904	27046	27054	9	9	2.83744e-05	0.016	0.000617144	0.316
DMR_430	chr7	100880751	100881367	616	CLDN15	-0.521604	4.69443	391660	119782	119790	9	9	2.83744e-05	0.016	0.000624237	0.32
DMR_431	chr16	71659830	71660103	273	MARVELD3	-0.52018	4.68162	165616	50809	50817	9	9	2.83744e-05	0.016	0.000624237	0.32
DMR_432	chr5	140565863	140566767	904	PCDHB10	-0.516944	4.6525	344623	102934	102942	9	9	2.83744e-05	0.016	0.000645518	0.332
DMR_433	chr3	188664928	188665466	538	TPRG1	-0.555236	4.44188	306083	92567	92574	8	11	2.83744e-05	0.016	0.000730642	0.372
DMR_434	chr2	219246468	219247055	587	SLC11A1	-0.552092	4.41673	247320	76485	76492	8	9	2.83744e-05	0.016	0.000737735	0.376
DMR_435	chr7	75442962	75443288	326	CCL24	-0.551597	4.41277	388411	118408	118415	8	9	2.83744e-05	0.016	0.000744829	0.38
DMR_436	chr13	37247950	37248953	1003	SERTM1	-0.551524	4.41219	114576	34948	34955	8	13	2.83744e-05	0.016	0.000744829	0.38
DMR_437	chr2	208989248	208989831	583	CRYGD	-0.551075	4.4086	245953	76230	76237	8	10	2.83744e-05	0.016	0.000744829	0.38
DMR_438	chr8	49468684	49469113	429	RP11-567J20.2	-0.550637	4.4051	408517	123593	123600	8	8	2.83744e-05	0.016	0.000744829	0.38
DMR_439	chr13	34184663	34185311	648	RP11-141M1.3	0.548814	4.39051	114282	34830	34837	8	8	2.83744e-05	0.016	0.000759016	0.388
DMR_440	chr4	186732926	186733331	405	SORBS2	0.548274	4.38619	327186	98106	98113	8	10	2.83744e-05	0.016	0.00076611	0.392
DMR_441	chr4	99064459	99064904	445	STPG2	0.545772	4.36617	319091	95764	95771	8	8	2.83744e-05	0.016	0.00078739	0.4
DMR_442	chr8	65710790	65711522	732	CYP7B1	-0.543796	4.35037	410307	124004	124011	8	13	2.83744e-05	0.016	0.000801578	0.408
DMR_443	chr14	55907122	55907501	379	TBPL2	-0.543449	4.34759	127435	38672	38679	8	8	2.83744e-05	0.016	0.000801578	0.408
DMR_444	chr15	101084980	101085388	408	CERS3	-0.54044	4.32352	152724	46199	46206	8	8	2.83744e-05	0.016	0.000829952	0.42
DMR_445	chr2	67624207	67624590	383	ETAA1	0.538253	4.30602	228628	71581	71588	8	10	2.83744e-05	0.016	0.000851233	0.428
DMR_446	chr1	38941821	38942644	823	RP11-329N22.1	-0.536778	4.29422	12436	3431	3438	8	8	2.83744e-05	0.016	0.000879607	0.432
DMR_447	chr12	65671664	65672459	795	MSRB3	-0.535577	4.28462	99946	30663	30670	8	14	2.83744e-05	0.016	0.000886701	0.432
DMR_448	chr1	248020337	248021163	826	TRIM58	-0.535236	4.28189	42209	13011	13018	8	8	2.83744e-05	0.016	0.000886701	0.432
DMR_449	chr19	14049058	14049823	765	PODNL1	-0.532461	4.25969	206533	63790	63797	8	10	2.83744e-05	0.016	0.000907982	0.436
DMR_450	chr12	81331457	81331845	388	ACSS3	-0.532291	4.25833	101741	31138	31145	8	9	2.83744e-05	0.016	0.000907982	0.436
DMR_451	chr16	31469310	31469562	252	ARMC5	-0.532107	4.25685	160761	49013	49020	8	15	2.83744e-05	0.016	0.000907982	0.436
DMR_452	chr11	504301	504937	636	RNH1	-0.530885	4.24708	64891	18407	18414	8	8	2.83744e-05	0.016	0.000922169	0.444
DMR_453	chr1	78353781	78354382	601	NEXN	-0.529744	4.23795	19180	5691	5698	8	8	2.83744e-05	0.016	0.000929263	0.448
DMR_454	chr8	85095275	85096037	762	RALYL	-0.525265	4.20212	412238	124541	124548	8	8	2.83744e-05	0.016	0.00094345	0.456
DMR_455	chr1	26201753	26202940	1187	Y_RNA	-0.523681	4.18944	8935	2095	2102	8	8	2.83744e-05	0.016	0.000957637	0.464
DMR_456	chr13	20692403	20693416	1013		-0.522334	4.17867	111916	34205	34212	8	8	2.83744e-05	0.016	0.000964731	0.464
DMR_457	chr8	95650956	95651895	939	RP11-22C11.2	-0.517153	4.13723	413157	124827	124834	8	8	2.83744e-05	0.016	0.000986011	0.472
DMR_458	chr1	66998484	66999933	1449	SGIP1	-0.403255	7.25859	18174	5317	5334	18	18	3.5468e-05	0.02	0.000134779	0.076
DMR_459	chr15	58357874	58358384	510	ALDH1A2	-0.512566	6.66335	143671	43611	43623	13	13	3.5468e-05	0.02	0.000198621	0.112
DMR_460	chr17	32483560	32484259	699	ASIC2	-0.506012	6.57816	178256	54588	54600	13	13	3.5468e-05	0.02	0.000205715	0.116
DMR_461	chr11	24518149	24518726	577	LUZP2	-0.512147	6.14576	70135	20471	20482	12	12	3.5468e-05	0.02	0.000297932	0.164
DMR_462	chr22	31002739	31003283	544	PES1	-0.511032	6.13238	274571	83526	83537	12	15	3.5468e-05	0.02	0.000312119	0.172
DMR_463	chr21	31311797	31312643	846	GRIK1	-0.405781	6.08671	266742	81489	81503	15	17	3.5468e-05	0.02	0.000312119	0.172
DMR_464	chr19	58220080	58220955	875	AC003006.7	-0.502693	6.03231	217062	68919	68930	12	12	3.5468e-05	0.02	0.0003334	0.18
DMR_465	chr13	70681804	70682771	967	ATXN8OS	-0.404502	5.66303	117709	35727	35740	14	17	3.5468e-05	0.02	0.000404336	0.216
DMR_466	chr12	81471311	81472177	866	ACSS3	-0.403061	5.64285	101749	31150	31163	14	17	3.5468e-05	0.02	0.000418523	0.224
DMR_467	chr3	68981852	68982098	246	FAM19A4	-0.504407	5.54848	291719	88728	88738	11	11	3.5468e-05	0.02	0.000418523	0.224
DMR_468	chr10	54073878	54075082	1204	DKK1	-0.503902	5.54293	50298	14567	14577	11	16	3.5468e-05	0.02	0.000418523	0.224
DMR_469	chr10	63212815	63213784	969	TMEM26	-0.503469	5.53816	50952	14718	14728	11	11	3.5468e-05	0.02	0.000418523	0.224
DMR_470	chr12	54943074	54943915	841	PDE1B	-0.512285	5.12285	98234	29768	29777	10	15	3.5468e-05	0.02	0.000524927	0.272
DMR_471	chr17	5018984	5019989	1005	USP6	-0.505794	5.05794	173003	52473	52482	10	10	3.5468e-05	0.02	0.000532021	0.276
DMR_472	chr5	140306054	140306458	404	PCDHA1	-0.504923	5.04923	344562	102835	102844	10	10	3.5468e-05	0.02	0.000532021	0.276
DMR_473	chr16	62070746	62071495	749	CDH8	-0.502443	5.02443	163678	49844	49853	10	10	3.5468e-05	0.02	0.000532021	0.276
DMR_474	chr6	48036280	48036676	396	PTCHD4	-0.501216	5.01216	363153	112817	112826	10	11	3.5468e-05	0.02	0.000539114	0.28
DMR_475	chr11	2162211	2163808	1597	IGF2	-0.209861	4.61695	65838	18867	18888	22	22	3.5468e-05	0.02	0.000659705	0.34
DMR_476	chr11	71955113	71955599	486	PHOX2A	-0.511766	4.60589	78878	23744	23752	9	9	3.5468e-05	0.02	0.000659705	0.34
DMR_477	chr3	44625992	44626860	868	RP11-944L7.4	-0.510202	4.59182	287035	86846	86854	9	9	3.5468e-05	0.02	0.000659705	0.34
DMR_478	chr7	56515510	56516504	994	RP13-492C18.2	-0.503274	4.52947	386990	118187	118195	9	9	3.5468e-05	0.02	0.000680986	0.352
DMR_479	chr2	150186276	150186923	647	LYPD6	-0.501401	4.51261	238722	74073	74081	9	9	3.5468e-05	0.02	0.00068808	0.356
DMR_480	chr12	59313254	59314530	1276	LRIG3	-0.398784	7.97569	99391	30461	30480	20	20	4.25616e-05	0.024	6.38425e-05	0.036
DMR_481	chr7	27183133	27185732	2599	HOXA-AS3	-0.160233	6.56954	382405	117133	117173	41	41	4.25616e-05	0.024	0.000219902	0.124
DMR_482	chr19	37997105	37998171	1066	ZNF793	-0.400701	6.41122	210720	65581	65596	16	16	4.25616e-05	0.024	0.000248276	0.136
DMR_483	chr12	49318487	49319673	1186	AC073610.5	0.398161	6.37058	96246	28696	28711	16	19	4.25616e-05	0.024	0.000262463	0.144
DMR_484	chr6	142409046	142410179	1133	NMBR	-0.399555	5.59377	371966	115047	115060	14	14	4.25616e-05	0.024	0.000418523	0.224
DMR_485	chr4	109683730	109684771	1041	ETNPPL	-0.398013	5.57218	320124	96112	96125	14	14	4.25616e-05	0.024	0.000418523	0.224
DMR_486	chr2	71205266	71206528	1262	AC007040.11	-0.498762	5.48639	229402	71836	71846	11	13	4.25616e-05	0.024	0.00043271	0.232
DMR_487	chr2	176994142	176994764	622	HOXD-AS2	-0.498331	5.48164	242087	75056	75066	11	11	4.25616e-05	0.024	0.000439804	0.236
DMR_488	chr16	82044738	82045297	559	SDR42E1	-0.499675	4.99675	167492	51213	51222	10	10	4.25616e-05	0.024	0.000539114	0.28
DMR_489	chr11	79151611	79152112	501	TENM4	-0.499206	4.49285	80770	24230	24238	9	9	4.25616e-05	0.024	0.000702267	0.364
DMR_490	chr6	32062885	32064161	1276	TNXB	0.169833	4.24583	358944	109777	109801	25	51	4.25616e-05	0.024	0.000929263	0.448
DMR_491	chr6	123316339	123318023	1684	CLVS2	-0.385207	7.70414	369510	114523	114542	20	20	4.96553e-05	0.028	9.22169e-05	0.052
DMR_492	chr7	28996196	28998346	2150	AC005013.5	-0.377059	7.54117	382809	117366	117385	20	24	4.96553e-05	0.028	0.000120591	0.068
DMR_493	chr5	128795058	128797456	2398	ADAMTS19	-0.375796	7.51593	342077	101713	101732	20	20	4.96553e-05	0.028	0.000120591	0.068
DMR_494	chr12	25054873	25056670	1797	BCAT1	-0.393075	7.46842	93557	27981	27999	19	19	4.96553e-05	0.028	0.000120591	0.068
DMR_495	chr2	177052295	177053838	1543	HOXD1	-0.372419	7.07596	242134	75113	75131	19	19	4.96553e-05	0.028	0.000148966	0.084
DMR_496	chr6	32819858	32820868	1010	PSMB9	0.377465	6.79437	359230	110375	110392	18	55	4.96553e-05	0.028	0.000170247	0.096
DMR_497	chr12	85306323	85307598	1275	SLC6A15	-0.375825	6.76485	101949	31216	31233	18	18	4.96553e-05	0.028	0.000191527	0.108
DMR_498	chr11	86382900	86383940	1040	ME3	-0.37124	5.93985	81368	24433	24448	16	16	4.96553e-05	0.028	0.000340493	0.184
DMR_499	chr10	134600295	134600998	703	NKX6-2	-0.370778	5.93244	64166	18127	18142	16	16	4.96553e-05	0.028	0.000340493	0.184
DMR_500	chr16	66612774	66613407	633	CKLF-CMTM1	-0.494314	5.93177	164030	49901	49912	12	12	4.96553e-05	0.028	0.000340493	0.184
DMR_501	chr4	156588012	156588740	728	GUCY1A3	-0.494238	5.93085	324360	97335	97346	12	13	4.96553e-05	0.028	0.000340493	0.184
DMR_502	chr4	128553617	128554168	551	INTU	-0.493931	5.92717	321644	96591	96602	12	12	4.96553e-05	0.028	0.000340493	0.184
DMR_503	chr22	24890690	24891452	762	ADORA2A-AS1	-0.394312	5.91468	273143	83135	83149	15	16	4.96553e-05	0.028	0.000340493	0.184
DMR_504	chr5	37839407	37840839	1432	GDNF	-0.389683	5.84524	332611	98943	98957	15	15	4.96553e-05	0.028	0.000347587	0.184
DMR_505	chr12	322831	323905	1074	SLC6A12	-0.388158	5.82237	89184	26627	26641	15	20	4.96553e-05	0.028	0.00035468	0.188
DMR_506	chr14	34419316	34420499	1183	EGLN3	-0.383452	5.75177	125258	37736	37750	15	16	4.96553e-05	0.028	0.000390148	0.208
DMR_507	chr5	63801660	63802993	1333	RGS7BP	-0.383382	5.75073	335193	99684	99698	15	15	4.96553e-05	0.028	0.000390148	0.208
DMR_508	chr16	2286287	2287294	1007	DNASE1L2	-0.378119	5.67179	154768	46986	47000	15	15	4.96553e-05	0.028	0.000404336	0.216
DMR_509	chr5	134734904	134735675	771	CTC-203F4.2	-0.375121	5.62681	343250	102209	102223	15	18	4.96553e-05	0.028	0.000418523	0.224
DMR_510	chr18	31020117	31021533	1416	CCDC178	-0.372751	5.59126	194981	60372	60386	15	16	4.96553e-05	0.028	0.000418523	0.224
DMR_511	chr3	237955	238618	663	CHL1	-0.369383	5.54075	280794	85166	85180	15	15	4.96553e-05	0.028	0.000418523	0.224
DMR_512	chr4	168155124	168155980	856	SPOCK3	-0.369041	5.53562	325155	97596	97610	15	15	4.96553e-05	0.028	0.000418523	0.224
DMR_513	chr5	178986131	178986906	775	RUFY1	-0.395134	5.53187	351497	104824	104837	14	14	4.96553e-05	0.028	0.000418523	0.224
DMR_514	chr14	37130762	37132774	2012	PAX9	-0.395059	5.53082	125663	37960	37973	14	14	4.96553e-05	0.028	0.000418523	0.224
DMR_515	chr1	165414189	165415170	981	RXRG	-0.367379	5.51068	28568	9698	9712	15	15	4.96553e-05	0.028	0.000425616	0.228
DMR_516	chr14	58711039	58711972	933	C14orf37	0.391102	5.47542	127829	38768	38781	14	14	4.96553e-05	0.028	0.000439804	0.236
DMR_517	chr19	9608947	9609786	839	CTC-543D15.3	-0.390644	5.46901	205016	62791	62804	14	15	4.96553e-05	0.028	0.000439804	0.236
DMR_518	chr18	23713407	23714084	677	PSMA8	-0.495963	5.45559	194470	60228	60238	11	11	4.96553e-05	0.028	0.000439804	0.236
DMR_519	chr8	99057120	99057988	868	RPL30	0.49591	5.45501	413658	125003	125013	11	11	4.96553e-05	0.028	0.000439804	0.236
DMR_520	chr3	35680290	35681158	868	ARPP21	-0.388974	5.44563	285519	86394	86407	14	14	4.96553e-05	0.028	0.000439804	0.236
DMR_521	chr7	50861467	50861967	500	GRB10	-0.388857	5.44399	386374	118082	118095	14	19	4.96553e-05	0.028	0.000439804	0.236
DMR_522	chr10	70319645	70320532	887	TET1	-0.387771	5.42879	51662	14928	14941	14	14	4.96553e-05	0.028	0.000446897	0.24
DMR_523	chr6	110299415	110300573	1158	GPR6	-0.386037	5.40452	368120	114128	114141	14	14	4.96553e-05	0.028	0.000446897	0.24
DMR_524	chr19	12146404	12147014	610	CTD-2006C1.10	-0.378101	5.29342	205918	63332	63345	14	14	4.96553e-05	0.028	0.000468178	0.248
DMR_525	chr9	4299221	4300725	1504	GLIS3	-0.376967	5.27754	422318	126643	126656	14	14	4.96553e-05	0.028	0.000468178	0.248
DMR_526	chr10	18428843	18430612	1769	CACNB2	-0.371132	5.19585	46003	13675	13688	14	14	4.96553e-05	0.028	0.000489459	0.26
DMR_527	chr8	104310380	104311490	1110	FZD6	-0.367275	5.14185	414734	125232	125245	14	14	4.96553e-05	0.028	0.000517833	0.272
DMR_528	chr17	27917879	27919128	1249	ANKRD13B	-0.495608	4.95608	177481	54377	54386	10	10	4.96553e-05	0.028	0.000546208	0.284
DMR_529	chr11	74178462	74179054	592	KCNE3	-0.495383	4.45845	79494	23933	23941	9	10	4.96553e-05	0.028	0.000723548	0.372
DMR_530	chr5	63461232	63462187	955	RNF180	-0.495123	4.4561	335182	99675	99683	9	10	4.96553e-05	0.028	0.000723548	0.372
DMR_531	chr5	140800398	140800983	585	PCDHGA1	-0.494126	4.44713	344750	103103	103111	9	9	4.96553e-05	0.028	0.000723548	0.372
DMR_532	chr13	37004536	37005582	1046	CCNA1	-0.182656	4.38374	114555	34909	34932	24	24	4.96553e-05	0.028	0.00076611	0.392
DMR_533	chr18	59000498	59001726	1228	CDH20	-0.492379	6.40092	198157	61051	61063	13	13	5.67489e-05	0.032	0.000248276	0.136
DMR_534	chr16	68270129	68271177	1048	ESRP2	-0.488811	6.35454	164706	50410	50422	13	13	5.67489e-05	0.032	0.000262463	0.144
DMR_535	chr6	31275148	31275881	733	HLA-C	-0.492599	5.91119	358543	108345	108356	12	12	5.67489e-05	0.032	0.000340493	0.184
DMR_536	chr14	85995655	85996873	1218	FLRT2	-0.490953	5.89144	132804	40311	40322	12	12	5.67489e-05	0.032	0.000340493	0.184
DMR_537	chr20	3051954	3052483	529	OXT	-0.492416	5.41658	253862	78011	78021	11	11	5.67489e-05	0.032	0.000446897	0.24
DMR_538	chr7	116962950	116964012	1062	WNT2	-0.491426	4.91426	393708	120209	120218	10	10	5.67489e-05	0.032	0.000553301	0.284
DMR_539	chr1	217310887	217311608	721	ESRRG	-0.487461	4.87461	36740	11748	11757	10	10	5.67489e-05	0.032	0.000567489	0.292
DMR_540	chr2	220174201	220174708	507	PTPRN	-0.487184	4.87184	247698	76697	76706	10	10	5.67489e-05	0.032	0.000567489	0.292
DMR_541	chr1	119549626	119550983	1357		-0.493181	4.43863	24202	7587	7595	9	9	5.67489e-05	0.032	0.000730642	0.372
DMR_542	chr17	60704363	60704724	361	MRC2	-0.492989	4.4369	185099	57541	57549	9	9	5.67489e-05	0.032	0.000730642	0.372
DMR_543	chr20	24449136	24449916	780	SYNDIG1	-0.48957	4.40613	256670	78745	78753	9	9	5.67489e-05	0.032	0.000744829	0.38
DMR_544	chr17	42733527	42733994	467	C17orf104	-0.489034	4.40131	181331	56086	56094	9	10	5.67489e-05	0.032	0.000751922	0.384
DMR_545	chr7	91808598	91809117	519	LRRD1	-0.488089	4.3928	389888	118846	118854	9	9	5.67489e-05	0.032	0.000751922	0.384
DMR_546	chr2	74776282	74776845	563	DOK1	-0.487342	4.38608	230211	72269	72277	9	9	5.67489e-05	0.032	0.00076611	0.392
DMR_547	chr6	33359423	33361102	1679	KIFC1	0.176821	4.2437	359471	111550	111573	24	42	5.67489e-05	0.032	0.000929263	0.448
DMR_548	chr11	3013309	3014518	1209	NAP1L4	-0.156972	4.23823	66256	19315	19341	27	27	5.67489e-05	0.032	0.000929263	0.448
DMR_549	chr11	89867385	89868104	719	NAALAD2	-0.486882	6.32947	81603	24512	24524	13	13	6.38425e-05	0.036	0.000276651	0.152
DMR_550	chr3	73673893	73674656	763	PDZRN3	-0.486452	6.32388	292573	88840	88852	13	15	6.38425e-05	0.036	0.000276651	0.152
DMR_551	chr10	5487582	5488628	1046	NET1	-0.487049	5.84459	43779	13225	13236	12	12	6.38425e-05	0.036	0.000347587	0.184
DMR_552	chr2	155553986	155555414	1428	AC061961.2	-0.363852	5.82163	239266	74222	74237	16	16	6.38425e-05	0.036	0.00035468	0.188
DMR_553	chr5	43396802	43397617	815	CCL28	-0.48325	5.799	333390	99193	99204	12	12	6.38425e-05	0.036	0.000368868	0.196
DMR_554	chr18	5196738	5197632	894	C18orf42	-0.482299	5.78759	192291	59753	59764	12	12	6.38425e-05	0.036	0.000375961	0.2
DMR_555	chr10	50886878	50887934	1056	C10orf53	-0.479949	5.75939	50000	14494	14505	12	12	6.38425e-05	0.036	0.000383055	0.204
DMR_556	chr12	58003774	58005343	1569	ARHGEF25	-0.363404	5.45107	99126	30320	30334	15	15	6.38425e-05	0.036	0.000439804	0.236
DMR_557	chr3	21792195	21793157	962	ZNF385D	0.486767	5.35444	284048	85986	85996	11	14	6.38425e-05	0.036	0.000461084	0.244
DMR_558	chr1	205818956	205819609	653	PM20D1	-0.485169	5.33686	34833	11272	11282	11	13	6.38425e-05	0.036	0.000461084	0.244
DMR_559	chr3	27770852	27772058	1206		-0.485023	5.33525	284632	86164	86174	11	11	6.38425e-05	0.036	0.000461084	0.244
DMR_560	chr3	179754239	179755285	1046	PEX5L	-0.483721	5.32093	304239	92007	92017	11	11	6.38425e-05	0.036	0.000461084	0.244
DMR_561	chr6	28601271	28601519	248	RP11-373N24.2	-0.482837	5.3112	357573	106235	106245	11	11	6.38425e-05	0.036	0.000468178	0.248
DMR_562	chr5	59188920	59189849	929	PDE4D	-0.480781	5.2886	334809	99579	99589	11	11	6.38425e-05	0.036	0.000468178	0.248
DMR_563	chr1	233749230	233750184	954	KCNK1	-0.479266	5.27192	39942	12541	12551	11	11	6.38425e-05	0.036	0.000468178	0.248
DMR_564	chr16	70322827	70323915	1088	AARS	0.364008	5.09611	165258	50654	50667	14	14	6.38425e-05	0.036	0.000524927	0.272
DMR_565	chr2	75426512	75428132	1620	TACR1	-0.362007	5.0681	230368	72340	72353	14	18	6.38425e-05	0.036	0.000532021	0.276
DMR_566	chr1	50513443	50513927	484	ELAVL4	-0.486001	4.86001	15274	4502	4511	10	11	6.38425e-05	0.036	0.000567489	0.292
DMR_567	chr1	235813839	235814419	580	GNG4	-0.48189	4.8189	40387	12659	12668	10	10	6.38425e-05	0.036	0.000595863	0.304
DMR_568	chr8	13424044	13424483	439	C8orf48	-0.484417	4.35975	403302	122360	122368	9	9	6.38425e-05	0.036	0.00078739	0.4
DMR_569	chr19	55549414	55549907	493	CTC-550B14.6	0.484367	4.3593	216315	68371	68379	9	9	6.38425e-05	0.036	0.00078739	0.4
DMR_570	chr3	101546384	101546859	475	NFKBIZ	0.482819	4.34537	293971	89213	89221	9	9	6.38425e-05	0.036	0.000801578	0.408
DMR_571	chr17	73642404	73642991	587	RECQL5	-0.481274	4.33147	187910	58288	58296	9	9	6.38425e-05	0.036	0.000815765	0.412
DMR_572	chr1	208083913	208085043	1130	CD34	-0.361793	6.15048	35291	11427	11443	17	17	7.09361e-05	0.04	0.000297932	0.164
DMR_573	chr18	13611190	13611824	634	LDLRAD4	-0.477957	5.73548	193684	60024	60035	12	14	7.09361e-05	0.04	0.000390148	0.208
DMR_574	chr5	96518721	96519465	744	CTD-2215E18.1	0.479036	4.31132	339189	100847	100855	9	12	7.09361e-05	0.04	0.000844139	0.424
DMR_575	chr11	15136150	15136688	538	INSC	-0.476356	4.2872	68921	20137	20145	9	10	7.09361e-05	0.04	0.000886701	0.432
DMR_576	chr5	134871462	134872957	1495	NEUROG1	-0.361346	7.58827	343294	102227	102247	21	21	7.80297e-05	0.044	0.000120591	0.068
DMR_577	chr4	110222806	110224288	1482	AC004051.2	-0.356406	7.12812	320172	96126	96145	20	20	7.80297e-05	0.044	0.000148966	0.084
DMR_578	chr18	12253749	12254976	1227	CIDEA	-0.35864	6.81416	193352	59931	59949	19	19	7.80297e-05	0.044	0.000170247	0.096
DMR_579	chr1	165204410	165205506	1096	LMX1A	-0.472452	6.14188	28529	9667	9679	13	13	7.80297e-05	0.044	0.000305025	0.168
DMR_580	chr6	28510281	28510740	459	IL27	-0.47046	6.11598	357545	106150	106162	13	13	7.80297e-05	0.044	0.000312119	0.172
DMR_581	chr14	29235904	29236535	631	FOXG1	-0.470019	6.11025	124726	37614	37626	13	13	7.80297e-05	0.044	0.000312119	0.172
DMR_582	chr5	178487123	178488100	977	ZNF354C	-0.464797	6.04236	351306	104792	104804	13	13	7.80297e-05	0.044	0.0003334	0.18
DMR_583	chr6	84417445	84418724	1279	SNAP91	-0.463643	6.02736	365677	113407	113419	13	13	7.80297e-05	0.044	0.0003334	0.18
DMR_584	chr7	27204663	27205658	995	HOXA9	-0.462344	6.01047	382425	117216	117228	13	13	7.80297e-05	0.044	0.0003334	0.18
DMR_585	chr17	46622012	46622899	887	HOXB-AS1	-0.461471	5.99912	182377	56459	56471	13	13	7.80297e-05	0.044	0.0003334	0.18
DMR_586	chr12	48151524	48152585	1061	RAPGEF3	-0.47593	5.71116	95888	28531	28542	12	21	7.80297e-05	0.044	0.000390148	0.208
DMR_587	chr5	140234919	140235607	688	PCDHA1	-0.473087	5.67704	344532	102815	102826	12	12	7.80297e-05	0.044	0.000404336	0.216
DMR_588	chr6	18122474	18123305	831	NHLRC1	-0.465274	5.58329	355894	105583	105594	12	12	7.80297e-05	0.044	0.000418523	0.224
DMR_589	chr1	67217673	67218505	832	TCTEX1D1	-0.463353	5.56023	18212	5335	5346	12	12	7.80297e-05	0.044	0.000418523	0.224
DMR_590	chr2	183942801	183943938	1137	DUSP19	-0.361724	5.42586	243014	75334	75348	15	15	7.80297e-05	0.044	0.000446897	0.24
DMR_591	chr19	57630034	57630742	708	USP29	-0.358751	5.38127	216923	68683	68697	15	15	7.80297e-05	0.044	0.000446897	0.24
DMR_592	chr16	8806359	8807308	949	ABAT	-0.355501	5.33251	156366	47510	47524	15	15	7.80297e-05	0.044	0.000461084	0.244
DMR_593	chr17	50237205	50237844	639	CA10	-0.35496	5.32441	183564	57101	57115	15	15	7.80297e-05	0.044	0.000461084	0.244
DMR_594	chr6	108496460	108497995	1535	NR2E1	-0.475073	5.2258	367781	114025	114035	11	11	7.80297e-05	0.044	0.000482365	0.256
DMR_595	chr5	178017260	178018186	926	COL23A1	-0.357217	5.00104	351210	104738	104751	14	14	7.80297e-05	0.044	0.000539114	0.28
DMR_596	chr11	2292361	2292787	426	ASCL2	-0.355324	4.97454	65909	18917	18930	14	32	7.80297e-05	0.044	0.000539114	0.28
DMR_597	chr15	31515750	31516481	731	RP11-16E12.1	-0.474942	4.27447	139401	41961	41969	9	9	7.80297e-05	0.044	0.000886701	0.432
DMR_598	chr3	129692836	129694665	1829	TRH	-0.3506	6.3108	298245	90291	90308	18	18	8.51233e-05	0.048	0.000276651	0.152
DMR_599	chr1	95392125	95393429	1304	CNN3	-0.453017	5.88922	21221	6343	6355	13	13	8.51233e-05	0.048	0.000340493	0.184
DMR_600	chr12	101603174	101604420	1246	SLC5A8	-0.35141	5.62257	103948	31784	31799	16	16	8.51233e-05	0.048	0.000418523	0.224
DMR_601	chr10	23982350	23983888	1538	KIAA1217	-0.352197	5.28296	46709	13846	13860	15	15	8.51233e-05	0.048	0.000468178	0.248
DMR_602	chr12	54331892	54333323	1431	HOXC13	-0.34804	5.2206	97937	29535	29549	15	15	8.51233e-05	0.048	0.000489459	0.26
DMR_603	chr7	30029231	30030138	907	AC007285.6	-0.347836	5.21754	383011	117427	117441	15	15	8.51233e-05	0.048	0.000489459	0.26
DMR_604	chr15	71184476	71185028	552	LRRC49	-0.472538	5.19792	146829	44342	44352	11	17	8.51233e-05	0.048	0.000489459	0.26
DMR_605	chr3	126242808	126243401	593	CHST13	-0.471858	5.19044	297146	90007	90017	11	11	8.51233e-05	0.048	0.000489459	0.26
DMR_606	chr14	89017615	89018372	757	PTPN21	-0.469023	5.15925	133036	40375	40385	11	11	8.51233e-05	0.048	0.00051074	0.268
DMR_607	chr4	175750280	175751001	721	ADAM29	-0.468221	5.15044	325884	97819	97829	11	11	8.51233e-05	0.048	0.000517833	0.272
DMR_608	chr22	33453893	33454632	739	SYN3	-0.465389	5.11928	275205	83760	83770	11	11	8.51233e-05	0.048	0.000524927	0.272
DMR_609	chr9	91605494	91606223	729	C9orf47	-0.461342	5.07476	427192	127322	127332	11	12	8.51233e-05	0.048	0.000532021	0.276
DMR_610	chr1	46859671	46860511	840	FAAH	-0.459849	5.05834	14688	4339	4349	11	11	8.51233e-05	0.048	0.000532021	0.276
DMR_611	chr3	46506104	46506864	760	LTF	-0.352091	4.92927	287513	87019	87032	14	14	8.51233e-05	0.048	0.000546208	0.284
DMR_612	chr3	11034277	11035357	1080	SLC6A1	-0.473082	4.73082	282110	85587	85596	10	13	8.51233e-05	0.048	0.000617144	0.316
DMR_613	chr14	59931922	59932321	399	GPR135	-0.471709	4.71709	128060	38848	38857	10	10	8.51233e-05	0.048	0.000617144	0.316
DMR_614	chr6	32115979	32116538	559	PRRT1	-0.467892	4.67892	358977	109925	109934	10	10	8.51233e-05	0.048	0.000624237	0.32
DMR_615	chr5	126625864	126626719	855	MEGF10	-0.467287	4.67287	341877	101657	101666	10	12	8.51233e-05	0.048	0.000624237	0.32
DMR_616	chr6	44309765	44310640	875	RP11-444E17.6	-0.466141	4.66141	362592	112660	112669	10	10	8.51233e-05	0.048	0.000638425	0.328
DMR_617	chr8	16884197	16884576	379	MICU3	-0.463771	4.63771	403459	122381	122390	10	10	8.51233e-05	0.048	0.000652612	0.336
DMR_618	chr4	106816089	106817015	926	INTS12	-0.459684	4.59684	319866	96006	96015	10	10	8.51233e-05	0.048	0.000659705	0.34
DMR_619	chr10	62704070	62704630	560	RHOBTB1	-0.458758	4.58758	50899	14708	14717	10	10	8.51233e-05	0.048	0.000659705	0.34
DMR_620	chr5	160975792	160976417	625	GABRA6	-0.473727	4.26354	348238	104046	104054	9	9	8.51233e-05	0.048	0.000907982	0.436
DMR_621	chr18	31802071	31802545	474	NOL4	-0.471053	4.23948	195022	60398	60406	9	9	8.51233e-05	0.048	0.000929263	0.448
DMR_622	chr6	29943209	29943677	468	HCG9	-0.469072	4.22164	357960	106831	106839	9	9	8.51233e-05	0.048	0.000929263	0.448
DMR_623	chr1	115880850	115881544	694	NGF	-0.466591	4.19932	23611	7427	7435	9	9	8.51233e-05	0.048	0.00094345	0.456
DMR_624	chr1	241587099	241587783	684	RP11-527D7.1	-0.465333	4.188	41075	12785	12793	9	9	8.51233e-05	0.048	0.000957637	0.464
DMR_625	chr1	203733914	203734559	645	LAX1	0.462197	4.15977	34067	11096	11104	9	9	8.51233e-05	0.048	0.000986011	0.472
DMR_626	chr5	168727686	168729015	1329	SLIT3	-0.345441	5.52705	348873	104176	104191	16	16	9.22169e-05	0.052	0.000418523	0.224
DMR_627	chr16	56228114	56228901	787	GNAO1	-0.449049	5.38859	162627	49434	49445	12	12	9.22169e-05	0.052	0.000446897	0.24
DMR_628	chr2	30144152	30145152	1000	ALK	-0.455206	5.00727	223225	70314	70324	11	11	9.22169e-05	0.052	0.000539114	0.28
DMR_629	chr4	163085081	163085697	616	FSTL5	-0.454399	4.99839	324835	97450	97460	11	12	9.22169e-05	0.052	0.000539114	0.28
DMR_630	chr10	91294781	91295855	1074	SLC16A12	-0.345047	4.83066	55704	15825	15838	14	14	9.22169e-05	0.052	0.000595863	0.304
DMR_631	chr4	156128904	156130208	1304	AC097467.2	-0.344717	4.82604	324314	97307	97320	14	14	9.22169e-05	0.052	0.000595863	0.304
DMR_632	chr11	86085366	86086101	735	CCDC81	-0.45618	4.5618	81307	24423	24432	10	10	9.22169e-05	0.052	0.000666799	0.344
DMR_633	chr3	52528714	52529524	810	STAB1	-0.454915	4.54915	289309	88222	88231	10	10	9.22169e-05	0.052	0.000673893	0.348
DMR_634	chr4	15471214	15471977	763	CC2D2A	-0.454425	4.54425	311889	93842	93851	10	10	9.22169e-05	0.052	0.000673893	0.348
DMR_635	chr7	27231819	27233084	1265	RP1-170O19.14	-0.456712	4.11041	382456	117297	117305	9	9	9.22169e-05	0.052	0.000993105	0.472
DMR_636	chr6	33180367	33181870	1503	RING1	-0.33926	6.44595	359385	111008	111026	19	29	9.93105e-05	0.056	0.000241183	0.132
DMR_637	chr2	172949281	172950967	1686	DLX1	-0.332795	5.99031	241359	74783	74800	18	18	9.93105e-05	0.056	0.0003334	0.18
DMR_638	chr3	164913627	164915015	1388	SLITRK3	-0.447133	5.81273	302510	91688	91700	13	14	9.93105e-05	0.056	0.00035468	0.188
DMR_639	chr11	89223981	89225042	1061	NOX4	-0.334912	5.6935	81585	24495	24511	17	17	9.93105e-05	0.056	0.000404336	0.216
DMR_640	chr6	151814565	151815526	961	CCDC170	-0.44822	5.37864	373456	115432	115443	12	12	9.93105e-05	0.056	0.000446897	0.24
DMR_641	chr16	3114847	3115809	962	IL32	0.445061	5.34073	155202	47162	47173	12	12	9.93105e-05	0.056	0.000461084	0.244
DMR_642	chr2	51259175	51260176	1001	AC007682.1	-0.336573	5.0486	226590	71034	71048	15	16	9.93105e-05	0.056	0.000532021	0.276
DMR_643	chr5	1886828	1887583	755	CTD-2194D22.4	-0.336128	5.04192	328740	98388	98402	15	15	9.93105e-05	0.056	0.000532021	0.276
DMR_644	chr7	19157193	19158041	848	TWIST1	-0.333927	5.0089	381194	116752	116766	15	16	9.93105e-05	0.056	0.000539114	0.28
DMR_645	chr4	148401828	148402899	1071	EDNRA	-0.449753	4.94729	323288	97043	97053	11	12	9.93105e-05	0.056	0.000546208	0.284
DMR_646	chr3	149094653	149096029	1376	TM4SF1	-0.449389	4.94327	300665	91120	91130	11	11	9.93105e-05	0.056	0.000546208	0.284
DMR_647	chr2	186603233	186604132	899	AC007966.1	-0.339434	4.75208	243097	75373	75386	14	17	9.93105e-05	0.056	0.000617144	0.316
DMR_648	chr12	108522704	108523888	1184	WSCD2	-0.337437	4.72411	105111	32183	32196	14	14	9.93105e-05	0.056	0.000617144	0.316
DMR_649	chr8	98880860	98881927	1067	MATN2	-0.336013	4.70418	413614	124989	125002	14	14	9.93105e-05	0.056	0.000617144	0.316
DMR_650	chr4	141348686	141349398	712	CLGN	-0.33514	4.69196	322571	96807	96820	14	15	9.93105e-05	0.056	0.000624237	0.32
DMR_651	chr12	105477526	105478741	1215	ALDH1L2	-0.332743	4.6584	104580	31999	32012	14	14	9.93105e-05	0.056	0.000638425	0.328
DMR_652	chr1	32930236	32931179	943	RP1-27O5.3	-0.330701	4.62981	10957	2967	2980	14	15	9.93105e-05	0.056	0.000652612	0.336
DMR_653	chr3	105085419	105086213	794	ALCAM	0.448003	4.92804	294154	89230	89240	11	11	0.000106404	0.06	0.000546208	0.284
DMR_654	chr17	41363502	41364007	505	NBR1	0.446224	4.90846	180838	55831	55841	11	12	0.000113498	0.06	0.000560395	0.288
DMR_655	chr4	78783468	78784105	637	MRPL1	0.445136	4.8965	317251	95197	95207	11	11	0.000113498	0.06	0.000560395	0.288
DMR_656	chr2	131673771	131674687	916	ARHGEF4	-0.440929	5.29115	236988	73854	73865	12	18	0.000113498	0.064	0.000468178	0.248
DMR_657	chr19	38754529	38755588	1059	SPINT2	-0.439603	5.27523	210924	65677	65688	12	12	0.000113498	0.064	0.000468178	0.248
DMR_658	chr1	110008870	110010384	1514	SYPL2	-0.439383	5.27259	22349	6817	6828	12	12	0.000113498	0.064	0.000468178	0.248
DMR_659	chr5	59064235	59064682	447	PDE4D	-0.444037	4.88441	334788	99568	99578	11	11	0.000120591	0.064	0.000560395	0.288
DMR_660	chr3	62304111	62305486	1375	C3orf14	-0.327311	6.87353	290889	88578	88598	21	21	0.000120591	0.068	0.000170247	0.096
DMR_661	chr7	27142427	27143806	1379	HOXA2	0.325429	5.85772	382365	117057	117074	18	21	0.000120591	0.068	0.000347587	0.184
DMR_662	chr5	2751550	2752545	995	C5orf38	-0.437442	5.68675	328988	98427	98439	13	13	0.000120591	0.068	0.000404336	0.216
DMR_663	chr1	60280088	60281077	989	HOOK1	-0.437257	5.24708	17196	5037	5048	12	12	0.000120591	0.068	0.000475272	0.252
DMR_664	chr12	45443735	45445385	1650	DBX2	-0.326439	5.22303	95468	28441	28456	16	16	0.000120591	0.068	0.000482365	0.256
DMR_665	chr17	46651722	46652550	828	HOXB-AS3	-0.442398	4.86638	182409	56472	56482	11	11	0.000127685	0.068	0.000567489	0.292
DMR_666	chr8	19539991	19540809	818	CSGALNACT1	-0.440549	4.84604	403948	122491	122501	11	11	0.000127685	0.068	0.000574582	0.296
DMR_667	chr4	157892013	157892765	752	PDGFC	-0.439334	4.83267	324473	97370	97380	11	12	0.000127685	0.068	0.000588769	0.3
DMR_668	chr17	46691543	46692553	1010	HOXB7	-0.325615	4.55862	182452	56545	56558	14	14	0.000120591	0.068	0.000666799	0.344
DMR_669	chr5	74162458	74162924	466	CTD-2377O17.1	-0.442595	4.42595	336489	100171	100180	10	11	0.000127685	0.068	0.000737735	0.376
DMR_670	chr20	25129126	25129562	436	RP4-738P15.1	-0.440767	4.40767	256825	78764	78773	10	10	0.000127685	0.068	0.000744829	0.38
DMR_671	chr11	41481148	41481891	743	LRRC4C	-0.440635	4.40635	71919	21028	21037	10	10	0.000127685	0.068	0.000744829	0.38
DMR_672	chr5	37834672	37835168	496	GDNF	-0.440405	4.40405	332605	98921	98930	10	10	0.000127685	0.068	0.000751922	0.384
DMR_673	chr5	54281198	54281733	535	ESM1	-0.439564	4.39564	334009	99390	99399	10	10	0.000127685	0.068	0.000751922	0.384
DMR_674	chr6	31590513	31590870	357	PRRC2A	-0.437298	4.81028	358636	108530	108540	11	11	0.000134779	0.072	0.00061005	0.312
DMR_675	chr5	114938148	114938640	492	AC010226.4	-0.432375	5.62088	340614	101295	101307	13	22	0.000134779	0.076	0.000418523	0.224
DMR_676	chr15	55880894	55881889	995	PYGO1	-0.321315	4.49841	143289	43481	43494	14	14	0.000134779	0.076	0.000695174	0.36
DMR_677	chr8	95961556	95962463	907	NDUFAF6	-0.431755	5.61281	413219	124865	124877	13	14	0.000141872	0.08	0.000418523	0.224
DMR_678	chr17	50235279	50236572	1293	CA10	-0.430419	5.59545	183563	57088	57100	13	13	0.000141872	0.08	0.000418523	0.224
DMR_679	chr15	45421578	45422553	975	DUOX1	-0.3165	5.3805	141941	42934	42950	17	18	0.000141872	0.08	0.000446897	0.24
DMR_680	chr7	120628652	120629703	1051	CPED1	-0.430639	5.16767	393931	120263	120274	12	13	0.000141872	0.08	0.000503646	0.264
DMR_681	chr3	139257713	139258948	1235	RBP1	-0.321009	4.81514	299544	90800	90814	15	15	0.000141872	0.08	0.000602957	0.308
DMR_682	chr6	146350041	146350748	707	GRM1	-0.433042	4.76346	372534	115211	115221	11	13	0.000148966	0.08	0.000617144	0.316
DMR_683	chr14	58332480	58333384	904	SLC35F4	-0.43251	4.75761	127785	38735	38745	11	11	0.000148966	0.08	0.000617144	0.316
DMR_684	chr9	1049898	1051165	1267	DMRT2	-0.316443	4.74665	422029	126609	126623	15	15	0.000141872	0.08	0.000617144	0.316
DMR_685	chr13	79169714	79171303	1589	RNF219-AS1	-0.314909	4.72364	118465	35935	35949	15	17	0.000141872	0.08	0.000617144	0.316
DMR_686	chr17	27332278	27333617	1339	PIPOX	-0.314497	4.71745	177312	54318	54332	15	17	0.000141872	0.08	0.000617144	0.316
DMR_687	chr1	114696350	114697113	763	SYT6	-0.319322	4.47051	23442	7351	7364	14	14	0.000141872	0.08	0.000723548	0.372
DMR_688	chr22	50527953	50528641	688	MOV10L1	-0.316157	4.4262	280412	85005	85018	14	16	0.000141872	0.08	0.000737735	0.376
DMR_689	chr2	242211290	242212634	1344	HDLBP	-0.313489	4.38884	252672	77555	77568	14	17	0.000141872	0.08	0.000759016	0.388
DMR_690	chr6	109415123	109416665	1542	CEP57L1	0.312021	5.92839	367975	114077	114095	19	19	0.000148966	0.084	0.000340493	0.184
DMR_691	chr2	223162587	223163809	1222	CCDC140	-0.310715	5.59287	248106	76836	76853	18	18	0.000148966	0.084	0.000418523	0.224
DMR_692	chr4	4859772	4860698	926	MSX1	-0.310447	5.58804	309928	93514	93531	18	18	0.000148966	0.084	0.000418523	0.224
DMR_693	chr3	173115001	173116248	1247	NLGN1	-0.424016	5.51221	303575	91930	91942	13	13	0.000148966	0.084	0.000425616	0.228
DMR_694	chr15	90455635	90456619	984	C15orf38-AP3S2	-0.423936	5.51116	150803	45748	45760	13	15	0.000148966	0.084	0.000425616	0.228
DMR_695	chr6	4020946	4022003	1057	PRPF4B	0.422917	5.49791	353183	105130	105142	13	13	0.000148966	0.084	0.00043271	0.232
DMR_696	chr9	124990632	124991656	1024	LHX6	-0.419533	5.45393	431983	127886	127898	13	13	0.000148966	0.084	0.000439804	0.236
DMR_697	chr10	104535020	104536121	1101	WBP1L	-0.41744	5.42672	58556	16909	16921	13	13	0.000148966	0.084	0.000446897	0.24
DMR_698	chr17	39942812	39943545	733	JUP	-0.416154	5.41	180308	55386	55398	13	13	0.000148966	0.084	0.000446897	0.24
DMR_699	chr2	50574196	50575326	1130	NRXN1	-0.414988	5.39485	226527	71021	71033	13	13	0.000156059	0.084	0.000446897	0.24
DMR_700	chr7	27186993	27188020	1027	HOXA-AS3	-0.423688	5.08426	382406	117177	117188	12	15	0.000148966	0.084	0.000524927	0.272
DMR_701	chr12	88974137	88974665	528	KITLG	-0.422996	5.07595	102140	31300	31311	12	13	0.000148966	0.084	0.000532021	0.276
DMR_702	chr3	157260593	157261273	680		-0.422447	5.06936	301960	91487	91498	12	12	0.000148966	0.084	0.000532021	0.276
DMR_703	chr12	113916473	113917994	1521		-0.420399	5.04479	106678	32794	32805	12	12	0.000148966	0.084	0.000532021	0.276
DMR_704	chr1	179711583	179712740	1157	FAM163A	-0.419365	5.03238	30674	10327	10338	12	12	0.000148966	0.084	0.000532021	0.276
DMR_705	chr4	188916496	188917251	755	ZFP42	-0.418579	5.02295	327525	98180	98191	12	12	0.000148966	0.084	0.000532021	0.276
DMR_706	chr2	176980673	176981919	1246	HOXD10	-0.418348	5.02018	242072	75024	75035	12	12	0.000148966	0.084	0.000532021	0.276
DMR_707	chr11	113184936	113185879	943	RP11-839D17.3	-0.418016	5.0162	84123	25442	25453	12	12	0.000148966	0.084	0.000532021	0.276
DMR_708	chr12	66582568	66583431	863	IRAK3	-0.431935	4.75128	100137	30712	30722	11	11	0.000156059	0.084	0.000617144	0.316
DMR_709	chr8	79577618	79578360	742	ZC2HC1A	-0.431053	4.74159	411728	124470	124480	11	14	0.000156059	0.084	0.000617144	0.316
DMR_710	chr11	70048796	70049600	804	FADD	-0.310516	4.34723	78239	23624	23637	14	14	0.000148966	0.084	0.000801578	0.408
DMR_711	chr16	55512521	55514470	1949	MMP2	-0.308715	6.48302	162521	49372	49392	21	21	0.000156059	0.088	0.000234089	0.128
DMR_712	chr4	20254322	20255346	1024	SLIT2	-0.411015	5.34319	312327	93969	93981	13	13	0.000163153	0.088	0.000461084	0.244
DMR_713	chr4	171011099	171011673	574	AADAT	-0.409957	5.32944	325537	97678	97690	13	14	0.000163153	0.088	0.000461084	0.244
DMR_714	chr12	113229033	113230065	1032	RPH3A	-0.309227	5.25685	106398	32693	32709	17	17	0.000156059	0.088	0.000468178	0.248
DMR_715	chr6	30034178	30034900	722	PPP1R11	0.306443	5.20953	358017	106913	106929	17	19	0.000156059	0.088	0.000489459	0.26
DMR_716	chr6	30922981	30924004	1023	HCG21	-0.305565	5.19461	358423	108200	108216	17	20	0.000156059	0.088	0.000489459	0.26
DMR_717	chr6	46702683	46703554	871	PLA2G7	-0.310169	4.96271	362936	112775	112790	16	20	0.000156059	0.088	0.000546208	0.284
DMR_718	chr2	46465	47889	1424	FAM110C	-0.305161	4.88257	217358	69177	69192	16	16	0.000156059	0.088	0.000560395	0.288
DMR_719	chr5	170735973	170736572	599	TLX3	-0.428935	4.71829	349202	104255	104265	11	11	0.000163153	0.088	0.000617144	0.316
DMR_720	chr19	44952417	44952808	391	CTC-512J12.4	-0.42841	4.71251	212731	66738	66748	11	11	0.000163153	0.088	0.000617144	0.316
DMR_721	chr4	187476326	187477065	739	MTNR1A	-0.428023	4.70825	327324	98147	98157	11	12	0.000163153	0.088	0.000617144	0.316
DMR_722	chr2	238767226	238768106	880	RAMP1	-0.426011	4.68613	251260	77331	77341	11	11	0.000163153	0.088	0.000624237	0.32
DMR_723	chr2	160918675	160919532	857	PLA2R1	-0.424032	4.66435	239846	74344	74354	11	13	0.000163153	0.088	0.000638425	0.328
DMR_724	chr5	54518136	54519686	1550	MCIDAS	-0.418853	4.60738	334055	99411	99421	11	11	0.000163153	0.088	0.000659705	0.34
DMR_725	chr4	40197832	40198776	944	RHOH	0.418537	4.60391	313997	94322	94332	11	11	0.000163153	0.088	0.000659705	0.34
DMR_726	chr3	127633627	127634587	960	KBTBD12	-0.418458	4.60304	297607	90082	90092	11	11	0.000163153	0.088	0.000659705	0.34
DMR_727	chr8	101117902	101119192	1290	RGS22	-0.306171	4.59257	413930	125066	125080	15	15	0.000156059	0.088	0.000659705	0.34
DMR_728	chr18	28681477	28682497	1020	DSC2	-0.414986	4.56484	194729	60304	60314	11	11	0.000170247	0.088	0.000666799	0.344
DMR_729	chr1	144931754	144932473	719		0.414346	4.55781	24371	7649	7659	11	16	0.000170247	0.088	0.000666799	0.344
DMR_730	chr15	90039409	90040277	868	RHCG	-0.305359	4.27502	150664	45659	45672	14	16	0.000156059	0.088	0.000886701	0.432
DMR_731	chr19	38747079	38747378	299	PPP1R14A	-0.427239	4.27239	210922	65667	65676	10	10	0.000163153	0.088	0.000893795	0.432
DMR_732	chr19	52956622	52957180	558	ZNF578	-0.425048	4.25048	215690	68140	68149	10	11	0.000163153	0.088	0.000915075	0.44
DMR_733	chr12	54144380	54146133	1753		-0.424606	4.24606	97899	29525	29534	10	10	0.000163153	0.088	0.000929263	0.448
DMR_734	chr9	113341925	113342396	471	SVEP1	-0.418616	4.18616	430282	127681	127690	10	11	0.000163153	0.088	0.000957637	0.464
DMR_735	chr5	33891893	33892460	567	ADAMTS12	-0.418085	4.18085	332048	98763	98772	10	14	0.000163153	0.088	0.000964731	0.464
DMR_736	chr15	48009628	48011382	1754	SEMA6D	-0.417886	4.17886	142219	43067	43076	10	12	0.000163153	0.088	0.000964731	0.464
DMR_737	chr3	170136159	170136920	761	CLDN11	-0.417331	4.17331	303011	91828	91837	10	10	0.000163153	0.088	0.000978918	0.472
DMR_738	chr20	55904364	55905299	935	SPO11	-0.413195	4.13195	263034	80603	80612	10	12	0.000170247	0.088	0.000986011	0.472
DMR_739	chr14	24803679	24804342	663	ADCY4	-0.412988	4.12988	124425	37512	37521	10	10	0.000170247	0.088	0.000993105	0.472
DMR_740	chr4	8581734	8582565	831	GPR78	-0.41279	4.1279	311241	93764	93773	10	11	0.000170247	0.088	0.000993105	0.472
DMR_741	chr6	52859107	52860082	975	GSTA4	-0.412352	4.12352	363613	112886	112895	10	16	0.000170247	0.088	0.000993105	0.472
DMR_742	chr17	72426797	72428390	1593	GPRC5C	-0.304549	6.39553	187386	57973	57993	21	21	0.000163153	0.092	0.00025537	0.14
DMR_743	chr19	52872727	52873624	897	ZNF880	-0.405244	5.26818	215674	68116	68128	13	13	0.000170247	0.092	0.000468178	0.248
DMR_744	chr8	65291287	65292498	1211	MIR124-2	-0.404342	5.25645	410267	123957	123969	13	13	0.000170247	0.092	0.000468178	0.248
DMR_745	chr2	26624450	26625326	876	DRC1	-0.405168	4.86202	222261	69922	69933	12	13	0.000170247	0.092	0.000567489	0.292
DMR_746	chr1	203320190	203320732	542	FMOD	-0.40948	4.50427	33933	11077	11087	11	11	0.00017734	0.092	0.000695174	0.36
DMR_747	chr18	30051012	30051803	791	GAREM	-0.293237	5.57151	194921	60341	60359	19	24	0.000170247	0.096	0.000418523	0.224
DMR_748	chr14	102025815	102027172	1357	DIO3OS	-0.303713	5.46683	136376	41280	41297	18	18	0.000170247	0.096	0.000439804	0.236
DMR_749	chr17	29297380	29298832	1452	RNF135	-0.293243	5.27838	177732	54469	54486	18	18	0.000170247	0.096	0.000468178	0.248
DMR_750	chr10	12237553	12238715	1162	CDC123	0.292716	5.26889	45007	13437	13454	18	18	0.000170247	0.096	0.000468178	0.248
DMR_751	chr4	176986080	176987577	1497	WDR17	-0.301601	4.82561	325961	97830	97845	16	16	0.000170247	0.096	0.000595863	0.304
DMR_752	chr1	186649153	186649985	832	PTGS2	-0.303742	4.55613	31983	10613	10627	15	15	0.000170247	0.096	0.000666799	0.344
DMR_753	chr14	31343146	31344535	1389	COCH	-0.30301	4.54515	124888	37649	37663	15	15	0.000170247	0.096	0.000673893	0.348
DMR_754	chr2	176963948	176964720	772	HOXD12	-0.408635	4.49499	242052	75013	75023	11	11	0.000184434	0.096	0.000695174	0.36
DMR_755	chr8	102503892	102504903	1011	GRHL2	-0.303456	4.24838	414304	125159	125172	14	14	0.000170247	0.096	0.000922169	0.444
DMR_756	chr6	87646738	87647644	906	HTR1E	-0.293624	4.11073	365886	113512	113525	14	16	0.000170247	0.096	0.000993105	0.472
DMR_757	chr6	106545667	106546824	1157	PRDM1	0.398414	5.17938	367383	113952	113964	13	14	0.000184434	0.1	0.000496553	0.26
DMR_758	chr11	20690682	20691429	747	NELL1	-0.398645	4.78374	69962	20430	20441	12	12	0.000184434	0.1	0.00061005	0.312
DMR_759	chr6	84562677	84563604	927	RIPPLY2	-0.292178	4.67485	365687	113431	113446	16	16	0.00017734	0.1	0.000624237	0.32
DMR_760	chr1	217262889	217263847	958	ESRRG	-0.404124	4.44536	36730	11737	11747	11	11	0.000191527	0.1	0.000730642	0.372
DMR_761	chr14	95047591	95048198	607	SERPINA5	-0.404121	4.44533	134505	40802	40812	11	11	0.000191527	0.1	0.000730642	0.372
DMR_762	chr7	89840346	89841435	1089	STEAP2	-0.290647	4.94099	389661	118719	118735	17	21	0.000184434	0.104	0.000546208	0.284
DMR_763	chr20	61050885	61051802	917	GATA5	-0.28902	6.06943	264634	80978	80998	21	21	0.000191527	0.108	0.000319212	0.176
DMR_764	chr9	100395349	100396413	1064	NCBP1	0.289188	5.49458	428841	127497	127515	19	19	0.000191527	0.108	0.00043271	0.232
DMR_765	chr13	53422381	53423262	881	PCDH8	-0.401538	4.41692	117125	35651	35661	11	11	0.000205715	0.108	0.000737735	0.376
DMR_766	chr12	44152509	44153217	708	IRAK4	0.401498	4.41648	95365	28388	28398	11	15	0.000205715	0.108	0.000737735	0.376
DMR_767	chr2	56150255	56151179	924	EFEMP1	-0.400458	4.40504	227127	71216	71226	11	11	0.000205715	0.108	0.000744829	0.38
DMR_768	chr11	35546824	35548139	1315	PAMR1	-0.400236	4.4026	71533	20961	20971	11	11	0.000205715	0.108	0.000751922	0.384
DMR_769	chr6	31507316	31509496	2180	ATP6V1G2-DDX39B	0.28462	5.97701	358589	108382	108402	21	37	0.000198621	0.112	0.0003334	0.18
DMR_770	chr3	130745160	130745959	799	ASTE1	-0.28715	5.45586	298360	90318	90336	19	19	0.000198621	0.112	0.000439804	0.236
DMR_771	chr11	66034681	66035370	689	KLC2	-0.287701	5.17862	76647	22962	22979	18	54	0.000198621	0.112	0.000496553	0.26
DMR_772	chr6	29974531	29975239	708	HCG4P3	-0.279594	5.03269	357969	106852	106869	18	21	0.000198621	0.112	0.000532021	0.276
DMR_773	chr7	79081455	79083109	1654	MAGI2	-0.276969	4.98545	388897	118534	118551	18	18	0.000198621	0.112	0.000539114	0.28
DMR_774	chr4	38868660	38869779	1119	FAM114A1	-0.288422	4.90317	313737	94198	94214	17	17	0.000198621	0.112	0.000560395	0.288
DMR_775	chr8	21881194	21882942	1748	NPM2	-0.286022	4.86237	404307	122558	122574	17	18	0.000198621	0.112	0.000567489	0.292
DMR_776	chr1	44398868	44399869	1001	ARTN	-0.393091	5.11018	14018	3984	3996	13	14	0.000212808	0.116	0.000524927	0.272
DMR_777	chr2	191044980	191045885	905	C2orf88	-0.390924	5.08201	243498	75522	75534	13	13	0.000212808	0.116	0.000532021	0.276
DMR_778	chr10	118608473	118609402	929	ENO4	-0.388934	5.05614	60583	17399	17411	13	13	0.000212808	0.116	0.000532021	0.276
DMR_779	chr4	46994748	46996264	1516	GABRA4	-0.388139	5.04581	314635	94504	94516	13	13	0.000212808	0.116	0.000532021	0.276
DMR_780	chr3	46448496	46449313	817	CCRL2	-0.388079	5.04503	287499	87006	87018	13	13	0.000212808	0.116	0.000532021	0.276
DMR_781	chr10	22633916	22634733	817	SPAG6	-0.387702	5.04013	46469	13812	13824	13	15	0.000212808	0.116	0.000532021	0.276
DMR_782	chr14	37640922	37641984	1062	SLC25A21	-0.385754	5.0148	125720	37983	37995	13	13	0.000212808	0.116	0.000532021	0.276
DMR_783	chr19	41698526	41699364	838	CYP2S1	-0.392633	4.71159	211922	66204	66215	12	12	0.000212808	0.116	0.000617144	0.316
DMR_784	chr13	32889023	32890352	1329	BRCA2	-0.391454	4.69745	114065	34761	34772	12	12	0.000212808	0.116	0.000617144	0.316
DMR_785	chr15	49255118	49255839	721	SHC4	-0.390528	4.68634	142434	43163	43174	12	16	0.000212808	0.116	0.000624237	0.32
DMR_786	chr15	41805868	41806588	720	LTK	-0.388743	4.66491	141183	42521	42532	12	12	0.000212808	0.116	0.000638425	0.328
DMR_787	chr8	144789823	144790772	949	CCDC166	-0.387155	4.64587	421176	126259	126270	12	12	0.000212808	0.116	0.000652612	0.336
DMR_788	chr19	52205761	52207792	2031		-0.286984	4.59174	215535	67977	67992	16	16	0.000205715	0.116	0.000659705	0.34
DMR_789	chr2	54013703	54014491	788	ERLEC1	0.282807	4.52491	226707	71065	71080	16	16	0.000205715	0.116	0.000680986	0.352
DMR_790	chr4	101111037	101112395	1358	DDIT4L	-0.277655	4.44248	319359	95840	95855	16	16	0.000205715	0.116	0.000730642	0.372
DMR_791	chr3	44753865	44754587	722	SOCS5P3	-0.39671	4.36382	287056	86877	86887	11	11	0.000219902	0.116	0.00078739	0.4
DMR_792	chr18	49865849	49866548	699	DCC	-0.284589	4.26884	196983	60879	60893	15	18	0.000205715	0.116	0.000900888	0.436
DMR_793	chr12	114843188	114844265	1077	TBX5	-0.281921	4.22882	106858	32814	32828	15	15	0.000205715	0.116	0.000929263	0.448
DMR_794	chr10	106027915	106029358	1443	GSTO2	0.279863	4.19795	59019	17072	17086	15	15	0.000205715	0.116	0.000950543	0.46
DMR_795	chr14	96505296	96505874	578	C14orf132	-0.385318	5.00913	134869	40869	40881	13	13	0.000219902	0.12	0.000539114	0.28
DMR_796	chr7	138794401	138795272	871	ZC3HAV1	0.382586	4.97362	396558	121014	121026	13	15	0.000219902	0.12	0.000539114	0.28
DMR_797	chr1	91191583	91192803	1220		-0.381385	4.958	20491	6003	6015	13	13	0.000219902	0.12	0.000546208	0.284
DMR_798	chr14	88792937	88793982	1045	KCNK10	-0.381284	4.95669	132997	40348	40360	13	13	0.000219902	0.12	0.000546208	0.284
DMR_799	chr6	122931037	122931702	665	PKIB	-0.380777	4.9501	369466	114486	114498	13	13	0.000219902	0.12	0.000546208	0.284
DMR_800	chr3	23851254	23852145	891	UBE2E1	-0.380723	4.94939	284221	86022	86034	13	13	0.000219902	0.12	0.000546208	0.284
DMR_801	chr15	78632572	78633662	1090	CRABP1	-0.380369	4.94479	148651	45074	45086	13	13	0.000219902	0.12	0.000546208	0.284
DMR_802	chr4	104640197	104641554	1357	TACR3	-0.379226	4.92993	319696	95938	95950	13	13	0.000219902	0.12	0.000546208	0.284
DMR_803	chr12	47219626	47220197	571	RP11-96H19.1	-0.377846	4.91199	95752	28501	28513	13	13	0.000219902	0.12	0.000560395	0.288
DMR_804	chr19	38182773	38183460	687	CTD-2528L19.4	-0.382738	4.59286	210762	65608	65619	12	12	0.000219902	0.12	0.000659705	0.34
DMR_805	chr14	94254131	94254985	854	PRIMA1	-0.3823	4.5876	134278	40720	40731	12	12	0.000219902	0.12	0.000659705	0.34
DMR_806	chr4	85416865	85418584	1719	NKX6-1	-0.381983	4.58379	318005	95440	95451	12	12	0.000219902	0.12	0.000659705	0.34
DMR_807	chr1	178062431	178063320	889	RASAL2	-0.380164	4.56197	30388	10222	10233	12	12	0.000219902	0.12	0.000666799	0.344
DMR_808	chr12	14926572	14927351	779	H2AFJ	-0.379961	4.55953	92642	27710	27721	12	17	0.000219902	0.12	0.000666799	0.344
DMR_809	chr8	12990213	12991259	1046	DLC1	-0.376786	4.52143	403240	122348	122359	12	12	0.000219902	0.12	0.000680986	0.352
DMR_810	chr2	229045958	229047110	1152	SPHKAP	-0.376081	4.51297	248947	76984	76995	12	12	0.000219902	0.12	0.000680986	0.352
DMR_811	chr2	3642211	3642967	756	COLEC11	-0.375352	4.50423	218429	69293	69304	12	14	0.000219902	0.12	0.000695174	0.36
DMR_812	chr12	27395963	27397137	1174	STK38L	-0.396394	4.36034	93977	28099	28109	11	13	0.000226995	0.12	0.00078739	0.4
DMR_813	chr19	33622563	33623230	667	WDR88	-0.396006	4.35606	209592	64954	64964	11	11	0.000226995	0.12	0.000794484	0.404
DMR_814	chr7	25897148	25898770	1622		-0.375213	4.87777	382158	116970	116982	13	17	0.000226995	0.124	0.000567489	0.292
DMR_815	chr5	63257092	63257941	849	HTR1A	-0.374597	4.49517	335172	99662	99673	12	13	0.000226995	0.124	0.000695174	0.36
DMR_816	chr1	17445660	17446768	1108	PADI2	-0.372712	4.47255	6007	1456	1467	12	12	0.000226995	0.124	0.000723548	0.372
DMR_817	chr11	2322507	2323459	952	C11orf21	0.276364	4.42183	65922	18961	18976	16	28	0.000219902	0.124	0.000737735	0.376
DMR_818	chr17	41131873	41132662	789	PTGES3L	-0.275978	4.41565	180787	55758	55773	16	16	0.000219902	0.124	0.000744829	0.38
DMR_819	chr17	48711658	48712370	712	ABCC3	-0.371976	4.83569	183265	56966	56978	13	13	0.000234089	0.128	0.000588769	0.3
DMR_820	chr16	66878193	66879016	823	CA7	-0.371756	4.83282	164113	49945	49957	13	15	0.000234089	0.128	0.000588769	0.3
DMR_821	chr18	5543271	5544237	966	EPB41L3	-0.368671	4.79273	192329	59806	59818	13	16	0.000234089	0.128	0.00061005	0.312
DMR_822	chr2	84743142	84743935	793	DNAH6	-0.371005	4.45206	230818	72447	72458	12	13	0.000234089	0.128	0.000723548	0.372
DMR_823	chr6	44186914	44187674	760	SLC29A1	-0.37074	4.44888	362522	112600	112611	12	12	0.000234089	0.128	0.000723548	0.372
DMR_824	chr20	17206529	17207697	1168	PCSK2	-0.369938	4.43926	255528	78449	78460	12	12	0.000234089	0.128	0.000730642	0.372
DMR_825	chr15	101418967	101419518	551	ALDH1A3	-0.36852	4.42224	152821	46231	46242	12	12	0.000234089	0.128	0.000737735	0.376
DMR_826	chr20	57089933	57090569	636	APCDD1L	-0.367298	4.40758	263445	80684	80695	12	13	0.000234089	0.128	0.000744829	0.38
DMR_827	chr19	51487109	51487506	397	CTB-147C22.9	-0.367168	4.40602	215289	67930	67941	12	13	0.000234089	0.128	0.000744829	0.38
DMR_828	chr3	158288695	158289160	465	MLF1	-0.366627	4.39952	302032	91519	91530	12	12	0.000234089	0.128	0.000751922	0.384
DMR_829	chr3	125898783	125900108	1325	ALDH1L1	-0.269813	5.39626	297026	89953	89972	20	21	0.000234089	0.132	0.000446897	0.24
DMR_830	chr11	368440	369414	974	B4GALNT4	-0.266407	5.32813	64794	18366	18385	20	23	0.000234089	0.132	0.000461084	0.244
DMR_831	chr8	104426592	104427896	1304	DCAF13	0.270773	4.87391	414765	125246	125263	18	18	0.000234089	0.132	0.000567489	0.292
DMR_832	chr18	21718458	21719568	1110	CABYR	-0.264236	4.75624	194306	60176	60193	18	18	0.000234089	0.132	0.000617144	0.316
DMR_833	chr22	43546988	43547974	986	TSPO	-0.26371	4.48307	278146	84674	84690	17	17	0.000234089	0.132	0.000716454	0.372
DMR_834	chr21	35831954	35832950	996		0.274953	4.39924	267595	81783	81798	16	16	0.000234089	0.132	0.000751922	0.384
DMR_835	chr4	155662795	155664242	1447	LRAT	-0.393854	4.33239	324291	97282	97292	11	19	0.000248276	0.132	0.000815765	0.412
DMR_836	chr6	105627791	105628179	388	POPDC3	-0.393559	4.32915	367211	113922	113932	11	11	0.000248276	0.132	0.000815765	0.412
DMR_837	chr2	154335184	154335698	514	AC012501.2	-0.393301	4.32631	239208	74194	74204	11	17	0.000248276	0.132	0.000815765	0.412
DMR_838	chr20	21378045	21379188	1143	NKX2-4	-0.274827	4.12241	256218	78678	78692	15	15	0.000234089	0.132	0.000993105	0.472
DMR_839	chr22	24950917	24951987	1070	GUCD1	0.256913	5.13827	273174	83151	83170	20	20	0.000241183	0.136	0.000517833	0.272
DMR_840	chr6	32164210	32165321	1111	GPSM3	-0.256666	4.87665	359023	110157	110175	19	39	0.000241183	0.136	0.000567489	0.292
DMR_841	chr12	94070323	94071446	1123	CRADD	0.363033	4.35639	102877	31460	31471	12	14	0.000248276	0.136	0.000794484	0.404
DMR_842	chr1	26736601	26737797	1196	LIN28A	-0.392369	4.31606	9152	2234	2244	11	11	0.00025537	0.136	0.000837046	0.424
DMR_843	chr19	3868624	3869879	1255	ZFR2	-0.392118	4.3133	202975	62002	62012	11	11	0.00025537	0.136	0.000837046	0.424
DMR_844	chr5	150284416	150284927	511	ZNF300	-0.391855	4.31041	346685	103654	103664	11	13	0.00025537	0.136	0.000844139	0.424
DMR_845	chr5	146888890	146889763	873	DPYSL3	-0.391743	4.30917	345816	103406	103416	11	12	0.00025537	0.136	0.000844139	0.424
DMR_846	chr11	64058550	64059479	929	KCNK4	-0.390556	4.29612	75627	22387	22397	11	14	0.00025537	0.136	0.000872514	0.432
DMR_847	chr12	75784541	75785295	754	CAPS2	-0.388818	4.27699	101077	31018	31028	11	11	0.00025537	0.136	0.000886701	0.432
DMR_848	chr16	67753188	67753554	366	GFOD2	0.38831	4.27141	164520	50233	50243	11	13	0.00025537	0.136	0.000900888	0.436
DMR_849	chr3	138665654	138666885	1231	FOXL2	-0.265743	4.25189	299449	90730	90745	16	16	0.000241183	0.136	0.000907982	0.436
DMR_850	chr4	1166270	1167423	1153	SPON2	-0.265075	4.24121	308514	93176	93191	16	17	0.000241183	0.136	0.000929263	0.448
DMR_851	chr5	140027088	140027949	861	IK	0.263041	4.20866	344453	102728	102743	16	16	0.000241183	0.136	0.000936356	0.452
DMR_852	chr10	45495435	45496710	1275	C10orf25	-0.255622	4.34557	49329	14346	14362	17	17	0.000248276	0.14	0.000801578	0.408
DMR_853	chr6	85473773	85474595	822	TBX18	-0.381848	4.20033	365771	113466	113476	11	12	0.000262463	0.14	0.00094345	0.456
DMR_854	chr4	4863678	4864902	1224	MSX1	-0.262009	4.19214	309932	93545	93560	16	16	0.000248276	0.14	0.000957637	0.464
DMR_855	chr5	134914371	134915088	717	CTC-321K16.1	-0.380887	4.18976	343318	102248	102258	11	11	0.000262463	0.14	0.000957637	0.464
DMR_856	chr6	28583971	28584464	493		-0.380317	4.18348	357570	106224	106234	11	11	0.000262463	0.14	0.000957637	0.464
DMR_857	chr3	138067053	138068049	996	MRAS	-0.248363	4.96727	299330	90675	90694	20	20	0.00025537	0.144	0.000539114	0.28
DMR_858	chr12	16757954	16759234	1280	LMO3	-0.247105	4.9421	92894	27790	27809	20	35	0.00025537	0.144	0.000546208	0.284
DMR_859	chr1	145515802	145516730	928	GNRHR2	0.251602	4.78044	24474	7746	7764	19	19	0.00025537	0.144	0.00061005	0.312
DMR_860	chr3	87039620	87040893	1273	VGLL3	-0.36167	4.34004	293074	88900	88911	12	13	0.000262463	0.144	0.000808671	0.412
DMR_861	chr2	201170198	201171120	922	SPATS2L	-0.37842	4.16262	244525	75851	75861	11	14	0.000269557	0.144	0.000986011	0.472
DMR_862	chr7	73184526	73185036	510	CLDN3	-0.378026	4.15829	387980	118310	118320	11	12	0.000269557	0.144	0.000986011	0.472
DMR_863	chr7	130129946	130130995	1049	MEST	-0.259802	4.15683	395250	120658	120673	16	49	0.00025537	0.144	0.000986011	0.472
DMR_864	chr1	156542017	156542972	955	IQGAP3	-0.377374	4.15112	26774	9079	9089	11	11	0.000269557	0.144	0.000986011	0.472
DMR_865	chr6	32121130	32121566	436	PPT2	-0.247681	4.45827	358981	109991	110008	18	75	0.000262463	0.148	0.000723548	0.372
DMR_866	chr7	43151828	43152542	714	AC005537.2	-0.374821	4.12303	384954	117794	117804	11	11	0.000276651	0.148	0.000993105	0.472
DMR_867	chr18	31803067	31804000	933	NOL4	-0.374172	4.11589	195023	60407	60417	11	11	0.000276651	0.148	0.000993105	0.472
DMR_868	chr1	231473186	231474570	1384	EXOC8	0.244787	4.89574	39531	12486	12505	20	20	0.000269557	0.152	0.000560395	0.288
DMR_869	chr1	91486822	91488275	1453	ZNF644	0.246027	4.18246	20532	6033	6049	17	17	0.000269557	0.152	0.000957637	0.464
DMR_870	chr11	126173140	126174329	1189	DCPS	0.24327	4.37886	87431	26322	26339	18	18	0.000276651	0.156	0.00076611	0.392
DMR_871	chr1	245027115	245028281	1166	HNRNPU	0.355974	4.27169	41561	12910	12921	12	12	0.000283744	0.156	0.000900888	0.436
DMR_872	chr10	99205343	99205976	633	EXOSC1	0.354725	4.2567	57126	16225	16236	12	12	0.000283744	0.156	0.000907982	0.436
DMR_873	chr1	47779388	47780067	679	STIL	0.354539	4.25447	14916	4428	4439	12	12	0.000283744	0.156	0.000907982	0.436
DMR_874	chr14	24911839	24912397	558	SDR39U1	0.354019	4.24823	124483	37580	37591	12	18	0.000283744	0.156	0.000922169	0.444
DMR_875	chr5	162864268	162865236	968	CCNG1	0.353852	4.24623	348301	104096	104107	12	12	0.000283744	0.156	0.000929263	0.448
DMR_876	chr1	165324990	165326345	1355	LMX1A	-0.243868	4.14576	28549	9680	9696	17	18	0.000276651	0.156	0.000986011	0.472
DMR_877	chr14	36982447	36984132	1685	RP11-896J10.3	-0.241818	4.11091	125616	37907	37923	17	17	0.000276651	0.156	0.000993105	0.472
DMR_878	chr2	198364525	198365671	1146	HSPD1	0.234413	4.68827	244281	75697	75716	20	20	0.000283744	0.16	0.000624237	0.32
DMR_879	chr3	26663551	26664621	1070	AC099754.1	-0.351454	4.5689	284495	86128	86140	13	13	0.000290838	0.16	0.000666799	0.344
DMR_880	chr5	140624464	140625389	925	PCDHB15	-0.349958	4.54946	344657	102975	102987	13	13	0.000290838	0.16	0.000673893	0.348
DMR_881	chr5	72415687	72416677	990	TMEM171	-0.349922	4.54899	336143	100056	100068	13	14	0.000290838	0.16	0.000673893	0.348
DMR_882	chr5	36151711	36152587	876	LMBRD2	0.349905	4.54876	332382	98866	98878	13	13	0.000290838	0.16	0.000673893	0.348
DMR_883	chr4	187646055	187647690	1635	FAT1	-0.34737	4.51581	327384	98167	98179	13	13	0.000290838	0.16	0.000680986	0.352
DMR_884	chr5	153417925	153418977	1052	FAM114A2	0.237252	4.50779	347083	103787	103805	19	19	0.000283744	0.16	0.000695174	0.36
DMR_885	chr4	128886005	128887130	1125	C4orf29	0.238639	4.29551	321687	96628	96645	18	26	0.000283744	0.16	0.000872514	0.432
DMR_886	chr2	163200102	163200833	731	GCA	-0.350769	4.20923	240210	74487	74498	12	12	0.000290838	0.16	0.000936356	0.452
DMR_887	chr10	58120759	58121536	777	ZWINT	0.349601	4.19521	50442	14578	14589	12	12	0.000290838	0.16	0.000957637	0.464
DMR_888	chr15	72977752	72979048	1296	BBS4	0.235321	4.47109	147204	44455	44473	19	19	0.000290838	0.164	0.000723548	0.372
DMR_889	chr10	131264575	131265796	1221	MGMT	-0.234155	4.44894	63114	17935	17953	19	25	0.000290838	0.164	0.000723548	0.372
DMR_890	chr3	181443800	181445514	1714	SOX2-OT	-0.346065	4.49884	304377	92094	92106	13	14	0.000305025	0.168	0.000695174	0.36
DMR_891	chr12	114845747	114846503	756	TBX5	-0.345751	4.49477	106860	32829	32841	13	13	0.000305025	0.168	0.000695174	0.36
DMR_892	chr10	93392644	93393509	865	PPP1R3C	-0.344525	4.47882	55971	15902	15914	13	14	0.000305025	0.168	0.000716454	0.372
DMR_893	chr12	70636206	70637393	1187	CNOT2	0.232506	4.41761	100711	30878	30896	19	19	0.000297932	0.168	0.000737735	0.376
DMR_894	chr5	54603429	54604424	995	DHX29	0.232336	4.41439	334071	99444	99462	19	19	0.000297932	0.168	0.000744829	0.38
DMR_895	chr1	78956268	78957515	1247	PTGFR	-0.343912	4.12695	19265	5724	5735	12	13	0.000305025	0.168	0.000993105	0.472
DMR_896	chr17	259147	260292	1145	AC108004.3	0.340953	4.43239	171052	51858	51870	13	14	0.000319212	0.172	0.000737735	0.376
DMR_897	chr22	30476089	30476829	740	HORMAD2	-0.340294	4.42383	274364	83444	83456	13	13	0.000319212	0.172	0.000737735	0.376
DMR_898	chr4	48987791	48988801	1010	CWH43	-0.33907	4.40791	314930	94639	94651	13	14	0.000319212	0.172	0.000744829	0.38
DMR_899	chr7	19812327	19813525	1198	TMEM196	-0.23039	4.14702	381237	116777	116794	18	18	0.000305025	0.172	0.000986011	0.472
DMR_900	chr12	49182479	49183744	1265	ADCY6	-0.338027	4.39435	96193	28658	28670	13	13	0.000326306	0.176	0.000751922	0.384
DMR_901	chr8	38964500	38965492	992	ADAM32	-0.337509	4.38762	407396	123404	123416	13	14	0.000326306	0.176	0.000759016	0.388
DMR_902	chr2	55458422	55459861	1439	CLHC1	0.228071	4.56142	227026	71158	71177	20	24	0.000319212	0.18	0.000666799	0.344
DMR_903	chr10	71892293	71893159	866	AIFM2	-0.335019	4.35524	52070	15085	15097	13	15	0.0003334	0.18	0.000801578	0.408
DMR_904	chr10	63660566	63661384	818	ARID5B	0.33395	4.34136	51024	14739	14751	13	14	0.0003334	0.18	0.000808671	0.412
DMR_905	chr19	51142008	51143459	1451	SYT3	-0.332589	4.32365	215127	67882	67894	13	13	0.0003334	0.18	0.000822858	0.416
DMR_906	chr14	29234551	29235469	918	FOXG1	-0.331714	4.31228	124725	37601	37613	13	14	0.000340493	0.184	0.000844139	0.424
DMR_907	chr20	5930963	5931834	871	MCM8	0.226916	4.31141	254523	78236	78254	19	19	0.0003334	0.188	0.000844139	0.424
DMR_908	chr16	31482607	31484417	1810	TGFB1I1	-0.22119	4.2026	160769	49037	49055	19	22	0.000340493	0.192	0.00094345	0.456
DMR_909	chr11	59521613	59522607	994	AP000640.10	0.328581	4.27155	74212	21699	21711	13	18	0.000361774	0.196	0.000900888	0.436
DMR_910	chr7	752149	753007	858	PRKAR1B	-0.328036	4.26447	377561	116116	116128	13	13	0.000383055	0.208	0.000907982	0.436
DMR_911	chr1	150336450	150337202	752	RPRD2	0.32686	4.24918	24864	8002	8014	13	16	0.000383055	0.208	0.000922169	0.444
DMR_912	chr16	67427183	67427811	628	TPPP3	-0.326847	4.24902	164388	50129	50141	13	13	0.000383055	0.208	0.000922169	0.444
DMR_913	chr6	32116841	32117292	451	PRRT1	-0.32462	4.22006	358978	109935	109947	13	16	0.000390148	0.212	0.000929263	0.448
DMR_914	chr7	128095571	128096265	694	HILPDA	0.324345	4.21648	394736	120442	120454	13	13	0.000397242	0.216	0.000936356	0.452
DMR_915	chr17	6916868	6918526	1658	C17orf49	0.210775	4.2155	173434	52703	52722	20	20	0.000390148	0.22	0.000936356	0.452
DMR_916	chr8	26721736	26723021	1285	ADRA1A	-0.322597	4.19376	405427	122885	122897	13	13	0.000404336	0.22	0.000957637	0.464
DMR_917	chr1	25291385	25292412	1027	RUNX3	0.319591	4.15469	8614	2004	2016	13	13	0.000425616	0.224	0.000986011	0.472
DMR_918	chr6	10419400	10420798	1398	TFAP2A	-0.318164	4.13613	354221	105302	105314	13	17	0.000425616	0.224	0.000986011	0.472
DMR_919	chr20	21686080	21686728	648	PAX1	-0.317413	4.12637	256279	78705	78717	13	16	0.000425616	0.224	0.000993105	0.472
DMR_920	chr3	143690404	143692356	1952	C3orf58	0.200786	4.2165	300220	90971	90991	21	24	0.000453991	0.252	0.000936356	0.452
